# Supplementary material for: Branchfall as a Demographic Filter for Epiphyte Communities: Lessons from Forest Floor-Based Sampling
Source: PLoS One. 2015 Jun 17;10(6):e0128019. doi: 10.1371/journal.pone.0128019 (PMC4470510; doi:10.1371/journal.pone.0128019)
Supplement: S1 Dataset — (TXT) [file pone.0128019.s001.TXT]

Study_Site	Transect_ID	DBH	Height	Height_Branching
1	Panamanian	61	0.31	24	16.8
2	Panamanian	61	0.067	10.4	7.5
3	Panamanian	61	0.592	26	13.5
4	Panamanian	61	0.163	11.7	8
5	Panamanian	61	0.1	9.5	9.5
6	Panamanian	61	0.081	7.4	6.5
7	Panamanian	61	0.132	14.5	5.4
8	Panamanian	62	0.11	10.5	6
9	Panamanian	62	0.065	6	2.5
10	Panamanian	62	0.13	17.2	17.2
11	Panamanian	63	0.411	28	16
12	Panamanian	63	0.07	6.8	1.7
13	Panamanian	63	0.069	10.7	4.9
14	Panamanian	63	0.095	12	6.7
15	Panamanian	63	0.086	8.5	8.5
16	Panamanian	64	0.07	10.5	5.2
17	Panamanian	64	0.082	11.2	6
18	Panamanian	64	0.06	12.1	6.8
19	Panamanian	64	0.22	13.5	6.4
20	Panamanian	64	0.73	30	16.2
21	Panamanian	64	0.063	11.7	8.7
22	Panamanian	64	0.07	12.5	8.5
23	Panamanian	64	0.078	5.2	5.2
24	Panamanian	65	0.085	10.4	10.4
25	Panamanian	65	0.083	13	9.9
26	Panamanian	65	0.097	10.8	10.8
27	Panamanian	65	0.06	12.7	6.9
28	Panamanian	65	0.093	12.5	12.5
29	Panamanian	65	0.105	8	4
30	Panamanian	65	0.133	16.6	16.6
31	Panamanian	65	0.088	12.3	8.4
32	Panamanian	66	0.234	14.3	6.8
33	Panamanian	66	0.095	13.4	11.7
34	Panamanian	66	0.066	23.5	15.5
35	Panamanian	66	0.095	11.8	11.8
36	Panamanian	66	0.165	26	26
37	Panamanian	66	0.128	11.8	10
38	Panamanian	66	0.12	12	12
39	Panamanian	66	0.169	15.3	11.4
40	Panamanian	67	0.129	11.3	4.15
41	Panamanian	67	0.157	16.5	9.65
42	Panamanian	67	0.065	6.85	6.85
43	Panamanian	67	0.063	9.5	9.25
44	Panamanian	68	0.12	15.1	11.65
45	Panamanian	68	0.072	13.4	10
46	Panamanian	68	0.064	9.1	4.8
47	Panamanian	68	0.914	30	20.4
48	Panamanian	68	0.078	7.9	3.5
49	Panamanian	69	0.157	17.3	7.7
50	Panamanian	69	0.072	9.4	4.5
51	Panamanian	69	0.07	9.1	8
52	Panamanian	69	0.24	18	9
53	Panamanian	69	0.075	11	3.9
54	Panamanian	69	0.498	30	25
55	Panamanian	70	0.33	27	18.5
56	Panamanian	70	0.064	11.4	5
57	Panamanian	70	0.076	8.2	4.45
58	Panamanian	70	0.072	9.2	5.4
59	Panamanian	70	0.061	10.5	5
60	Panamanian	70	0.142	11.5	2.8
61	Panamanian	70	0.098	10.3	2.1
62	Panamanian	70	0.172	20.3	20.3
63	Panamanian	71	0.088	11.2	6
64	Panamanian	71	0.098	12	9.7
65	Panamanian	71	0.094	11.2	6
66	Panamanian	72	0.361	19	7.5
67	Panamanian	72	0.069	9.3	5
68	Panamanian	72	0.127	10.3	6.2
69	Panamanian	73	0.079	9	5.2
70	Panamanian	73	0.097	6.7	1.9
71	Panamanian	73	0.083	8.45	3.5
72	Panamanian	74	0.09	13.2	6.95
73	Panamanian	74	0.642	29	13.7
74	Panamanian	74	0.104	11.2	2.9
75	Panamanian	75	0.442	7.8	2.7
76	Panamanian	75	0.066	10.3	5
77	Panamanian	75	0.072	10.4	6.6
78	Panamanian	75	0.102	12.7	5.3
79	Panamanian	76	0.06	5	5
80	Panamanian	76	0.08	11.3	5.5
81	Panamanian	76	1.047	31	17.2
82	Panamanian	76	0.086	12.8	12.8
83	Panamanian	76	0.064	8	6.8
84	Panamanian	77	0.071	9.2	7.5
85	Panamanian	77	0.098	11.8	8.7
86	Panamanian	77	0.097	14.1	14.1
87	Panamanian	77	0.123	11.3	8.7
88	Panamanian	77	0.198	24	16.1
89	Panamanian	77	0.079	12	8.7
90	Panamanian	78	0.06	11.3	7.65
91	Panamanian	78	0.066	9.15	6.9
92	Panamanian	78	0.116	15	8.5
93	Panamanian	78	0.072	10.8	7.6
94	Panamanian	78	0.065	8.5	4.4
95	Panamanian	78	0.182	17.4	13.15
96	Panamanian	78	0.087	12	8.5
97	Panamanian	79	0.105	5.8	2.4
98	Panamanian	79	0.065	8.5	4.3
99	Panamanian	79	0.082	9.85	3.9
100	Panamanian	79	0.077	10.4	7.2
101	Panamanian	79	0.112	6.1	6.1
102	Panamanian	80	0.065	10	10
103	Panamanian	80	0.061	5.9	1.6
104	Panamanian	80	0.775	32.5	12.7
105	Panamanian	80	0.122	16	2.3
106	Panamanian	80	0.169	16.9	4.2
107	Panamanian	81	0.295	18	8.9
108	Panamanian	81	0.115	9.2	9.2
109	Panamanian	81	0.284	21	6.1
110	Panamanian	81	0.08	6.15	3
111	Panamanian	81	0.085	11.6	10.2
112	Panamanian	81	0.178	14.8	8.6
113	Panamanian	81	0.072	8.1	4.1
114	Panamanian	82	0.078	10.4	9.1
115	Panamanian	82	0.065	7.55	4.05
116	Panamanian	82	0.113	15.5	9.3
117	Panamanian	83	0.146	12.6	9.2
118	Panamanian	83	0.062	12.5	6.4
119	Panamanian	83	0.179	24	18.2
120	Panamanian	84	0.13	5.7	3
121	Panamanian	84	0.225	18	8.1
122	Panamanian	84	0.135	11.6	7.1
123	Panamanian	85	0.082	8.7	4.7
124	Panamanian	85	0.698	23	14.3
125	Panamanian	85	0.125	17	17
126	Panamanian	85	0.177	19	14.4
127	Panamanian	85	0.07	11.3	4.5
128	Panamanian	85	0.102	14	5.45
129	Panamanian	86	0.425	27	16.5
130	Panamanian	86	0.157	17.2	10.3
131	Panamanian	86	0.071	13.5	6.1
132	Panamanian	86	0.062	5.2	3.45
133	Panamanian	87	0.209	11.25	4.5
134	Panamanian	87	0.101	11.65	5.75
135	Panamanian	87	0.134	21.5	21.5
136	Panamanian	87	0.099	11.95	5.25
137	Panamanian	88	0.128	7.15	1
138	Panamanian	88	0.06	8.3	6
139	Panamanian	88	0.071	9.85	7.1
140	Panamanian	88	0.143	22.35	22.35
141	Panamanian	88	0.068	8	5.15
142	Panamanian	89	0.157	14.5	6.45
143	Panamanian	89	0.067	7.65	2.7
144	Panamanian	89	0.124	13.2	13.2
145	Panamanian	89	0.211	17.9	13.6
146	Panamanian	89	0.197	17	14.65
147	Panamanian	89	0.082	10.1	5
148	Panamanian	89	0.675	24	14.65
149	Panamanian	90	0.209	12.2	5.1
150	Panamanian	90	0.338	18.7	11
151	Panamanian	90	0.06	5.85	0.7
152	Panamanian	90	0.065	7.8	5
153	Panamanian	90	0.169	13	7.8
154	Panamanian	90	0.456	13	13
155	Panamanian	90	0.108	10.2	4.35
156	Panamanian	91	0.23	17	5.8
157	Panamanian	91	0.07	12.7	6.9
158	Panamanian	91	0.195	18.5	6.65
159	Panamanian	91	0.502	28	12.2
160	Panamanian	93	0.805	25	17
161	Panamanian	93	0.078	6.3	6.3
162	Panamanian	93	0.065	5.7	5.7
163	Panamanian	93	0.139	10.5	9.4
164	Panamanian	93	0.38	20	9.85
165	Panamanian	93	0.303	17.5	4.2
166	Panamanian	94	0.22	12	4.5
167	Panamanian	94	0.113	6.1	3.4
168	Panamanian	94	0.112	13.5	9.65
169	Panamanian	95	0.16	11.5	7.6
170	Panamanian	96	0.087	9.85	4.9
171	Panamanian	96	0.064	10	4.35
172	Brazilian_Edge	1	0.22	2.8	2.8
173	Brazilian_Edge	1	0.11	8.8	4.1
174	Brazilian_Edge	1	0.22	14.8	1.5
175	Brazilian_Edge	1	0.22	4.5	4.5
176	Brazilian_Edge	2	0.16	12.7	4
177	Brazilian_Edge	2	0.2	12.5	5.5
178	Brazilian_Edge	2	0.33	14	2.5
179	Brazilian_Edge	2	0.08	9.1	3.5
180	Brazilian_Edge	2	0.13	8	3.4
181	Brazilian_Edge	2	0.06	6.9	4
182	Brazilian_Edge	3	0.1	15.4	10.7
183	Brazilian_Edge	3	0.16	16.5	10.9
184	Brazilian_Edge	3	0.11	16	9.4
185	Brazilian_Edge	4	0.1	6.3	1.2
186	Brazilian_Edge	4	0.11	6.7	0.5
187	Brazilian_Edge	4	0.27	4.5	4.5
188	Brazilian_Edge	5	0.47	17.1	1.1
189	Brazilian_Edge	6	0.12	14.1	9.8
190	Brazilian_Edge	6	0.17	14.4	5.9
191	Brazilian_Edge	6	0.18	13	2.4
192	Brazilian_Edge	6	0.09	12.9	7.2
193	Brazilian_Edge	7	0.07	6.6	5.5
194	Brazilian_Edge	7	0.09	7.2	2
195	Brazilian_Edge	7	0.53	17.5	0.5
196	Brazilian_Edge	7	0.08	9.4	0.8
197	Brazilian_Edge	8	0.39	21	8.2
198	Brazilian_Edge	8	0.35	18.7	8.8
199	Brazilian_Edge	8	0.23	9	6
200	Brazilian_Edge	8	0.14	12.1	0.6
201	Brazilian_Edge	8	0.21	11.3	9.1
202	Brazilian_Edge	8	0.12	4	0.2
203	Brazilian_Edge	8	0.15	12.2	6.1
204	Brazilian_Edge	9	0.25	20	6.2
205	Brazilian_Edge	9	0.26	13	7
206	Brazilian_Edge	9	0.09	8.5	6.6
207	Brazilian_Edge	9	0.11	9.9	3.3
208	Brazilian_Edge	10	0.29	12.1	4.5
209	Brazilian_Edge	10	0.11	9.8	6.3
210	Brazilian_Edge	10	0.11	6.8	4.5
211	Brazilian_Edge	11	0.17	13	9.6
212	Brazilian_Edge	11	0.23	0.5	0.5
213	Brazilian_Edge	11	0.13	10.8	5.9
214	Brazilian_Edge	11	0.07	6	3.7
215	Brazilian_Edge	11	0.13	5.2	0.3
216	Brazilian_Edge	12	0.06	7.6	1.3
217	Brazilian_Edge	12	0.13	12.2	0.2
218	Brazilian_Edge	12	0.19	16.6	2.5
219	Brazilian_Edge	12	0.12	5.2	0.1
220	Brazilian_Edge	12	0.13	9.2	0.1
221	Brazilian_Edge	12	0.23	9.2	0.1
222	Brazilian_Edge	12	0.34	13.5	0.5
223	Brazilian_Edge	12	0.27	12.3	0.2
224	Brazilian_Edge	13	0.44	14.1	6.9
225	Brazilian_Edge	13	0.16	7.7	4.5
226	Brazilian_Edge	13	0.2	10.8	4.2
227	Brazilian_Edge	13	0.1	9.4	2.9
228	Brazilian_Edge	13	0.07	8.5	5.9
229	Brazilian_Edge	13	0.22	8.5	3.5
230	Brazilian_Edge	13	0.16	8.1	4.5
231	Brazilian_Edge	13	0.32	11.3	4.7
232	Brazilian_Edge	13	0.12	10.5	7.5
233	Brazilian_Edge	13	0.1	6	6
234	Brazilian_Edge	13	0.14	12.3	6.6
235	Brazilian_Edge	13	0.07	6.5	6
236	Brazilian_Edge	14	0.22	0.4	0.4
237	Brazilian_Edge	14	0.31	18.8	6
238	Brazilian_Edge	14	0.2	18	10
239	Brazilian_Edge	14	0.18	14.5	4.8
240	Brazilian_Edge	14	1.36	20.2	12.7
241	Brazilian_Edge	14	0.13	7.7	2.8
242	Brazilian_Edge	14	0.1	6.1	4.6
243	Brazilian_Edge	14	0.07	6.5	4
244	Brazilian_Edge	14	0.11	8.2	5.9
245	Brazilian_Edge	14	0.21	12	10
246	Brazilian_Edge	14	0.07	8	6.9
247	Brazilian_Edge	14	0.1	10.8	9
248	Brazilian_Edge	15	0.66	21	11
249	Brazilian_Edge	15	0.11	13	6.2
250	Brazilian_Edge	15	0.08	3.9	2.6
251	Brazilian_Edge	15	0.21	12.5	5.3
252	Brazilian_Edge	15	0.21	12.4	10.1
253	Brazilian_Edge	15	0.17	10.4	8.5
254	Brazilian_Edge	15	0.15	15.6	8.9
255	Brazilian_Edge	15	0.14	12.6	7.3
256	Brazilian_Edge	15	0.11	9.3	2.5
257	Brazilian_Edge	16	0.24	13.1	4.6
258	Brazilian_Edge	16	0.17	12.2	3.9
259	Brazilian_Edge	16	0.22	0.3	0.3
260	Brazilian_Edge	16	0.12	10	6.2
261	Brazilian_Edge	16	0.23	16.2	6.1
262	Brazilian_Edge	16	0.09	10.8	6.4
263	Brazilian_Edge	17	0.17	14.6	6.9
264	Brazilian_Edge	17	0.38	25	14.9
265	Brazilian_Edge	17	0.3	15.8	6.6
266	Brazilian_Edge	17	0.18	16.5	0.55
267	Brazilian_Edge	17	0.15	15.3	10.9
268	Brazilian_Edge	17	0.16	14.6	8.6
269	Brazilian_Edge	18	0.2	18.8	6.8
270	Brazilian_Edge	18	0.11	5.2	5.2
271	Brazilian_Edge	18	0.09	9.2	4.7
272	Brazilian_Edge	18	0.06	5	2.5
273	Brazilian_Edge	18	0.09	12.4	9.8
274	Brazilian_Edge	18	0.33	24.6	11.2
275	Brazilian_Edge	37	0.09	7	3.8
276	Brazilian_Edge	37	0.09	9.5	5.8
277	Brazilian_Edge	37	0.11	9	4.1
278	Brazilian_Edge	37	0.08	8.5	2.5
279	Brazilian_Edge	37	0.18	9.4	4.2
280	Brazilian_Edge	37	0.11	7.9	4
281	Brazilian_Edge	37	0.22	10.2	6.2
282	Brazilian_Edge	37	0.13	10.1	5.6
283	Brazilian_Edge	37	0.1	10.5	10
284	Brazilian_Edge	37	0.21	10	4.5
285	Brazilian_Edge	37	0.11	10.8	4
286	Brazilian_Edge	38	0.1	7.5	1.4
287	Brazilian_Edge	38	0.1	9.2	4.8
288	Brazilian_Edge	38	0.09	8	5
289	Brazilian_Edge	38	0.23	10.5	6.8
290	Brazilian_Edge	38	0.16	10.5	2.96
291	Brazilian_Edge	38	0.11	9.5	4
292	Brazilian_Edge	38	0.18	12.3	3.9
293	Brazilian_Edge	39	0.14	11	9.3
294	Brazilian_Edge	39	0.18	10.7	5.2
295	Brazilian_Edge	39	0.15	12.8	11.5
296	Brazilian_Edge	39	0.09	9.4	2.7
297	Brazilian_Edge	39	0.1	6.5	3.3
298	Brazilian_Edge	39	0.15	11.9	5.6
299	Brazilian_Edge	39	0.11	10.9	5.3
300	Brazilian_Edge	39	0.29	13.8	9
301	Brazilian_Edge	39	0.21	11	4.9
302	Brazilian_Edge	39	0.12	11	4.9
303	Brazilian_Edge	39	0.17	9.7	9
304	Brazilian_Edge	39	0.08	7.9	6.8
305	Brazilian_Edge	39	0.12	9.4	8.3
306	Brazilian_Edge	40	0.11	11	5.2
307	Brazilian_Edge	40	0.11	6.5	6.5
308	Brazilian_Edge	40	0.2	12.5	7.7
309	Brazilian_Edge	40	0.14	9.6	2
310	Brazilian_Edge	40	0.16	10.5	3.1
311	Brazilian_Edge	40	0.08	9	6.7
312	Brazilian_Edge	40	0.08	5.5	3.5
313	Brazilian_Edge	41	0.08	9	4.7
314	Brazilian_Edge	41	0.07	6.7	3.4
315	Brazilian_Edge	41	0.18	12.3	7.2
316	Brazilian_Edge	41	0.14	10	4
317	Brazilian_Edge	41	0.1	9.6	2.8
318	Brazilian_Edge	41	0.14	12	7
319	Brazilian_Edge	41	0.12	10.2	6.1
320	Brazilian_Edge	41	0.1	9.2	3
321	Brazilian_Edge	41	0.11	11	6
322	Brazilian_Edge	42	0.08	10.5	4.7
323	Brazilian_Edge	42	0.08	8	2.5
324	Brazilian_Edge	42	0.26	11.4	6.3
325	Brazilian_Edge	42	0.13	7.9	2
326	Brazilian_Edge	19	0.18	11.9	10.8
327	Brazilian_Edge	19	0.09	9.3	7
328	Brazilian_Edge	19	0.14	6.4	4.1
329	Brazilian_Edge	19	0.08	8.5	3.5
330	Brazilian_Edge	19	0.1	6.8	1.8
331	Brazilian_Edge	19	0.12	8.9	2.2
332	Brazilian_Edge	19	0.18	5.8	5.8
333	Brazilian_Edge	19	0.18	9.4	6
334	Brazilian_Edge	20	0.13	5.9	3.3
335	Brazilian_Edge	20	0.11	8.2	3.6
336	Brazilian_Edge	20	0.33	9.6	9.6
337	Brazilian_Edge	20	0.08	7.4	3.2
338	Brazilian_Edge	20	0.22	15	6.9
339	Brazilian_Edge	20	0.15	11.6	6.4
340	Brazilian_Edge	20	0.18	8.4	2.1
341	Brazilian_Edge	21	0.31	15.4	4
342	Brazilian_Edge	21	0.19	8.1	2
343	Brazilian_Edge	21	0.14	9.6	5.2
344	Brazilian_Edge	21	0.11	8.8	1
345	Brazilian_Edge	21	0.13	10.3	1.8
346	Brazilian_Edge	22	0.08	6.1	0.6
347	Brazilian_Edge	22	0.1	6	0.5
348	Brazilian_Edge	22	0.14	11.6	3.8
349	Brazilian_Edge	22	0.29	14.2	1.4
350	Brazilian_Edge	22	0.11	8.3	3.2
351	Brazilian_Edge	22	0.13	7.4	3.2
352	Brazilian_Edge	22	0.09	9.8	2.2
353	Brazilian_Edge	23	0.18	13.8	7.3
354	Brazilian_Edge	23	0.06	14.1	1.6
355	Brazilian_Edge	23	0.4	17.8	3.8
356	Brazilian_Edge	23	0.16	14.1	1.6
357	Brazilian_Edge	24	0.08	9.2	4.1
358	Brazilian_Edge	24	0.14	13.5	4.2
359	Brazilian_Edge	24	0.07	7.8	3.9
360	Brazilian_Edge	24	0.26	11.8	10
361	Brazilian_Edge	24	0.11	6.5	3.1
362	Brazilian_Edge	24	0.21	15.9	8.5
363	Brazilian_Edge	24	0.08	9.6	2.4
364	Brazilian_Core	25	0.67	28	10
365	Brazilian_Core	25	0.25	14.6	6.5
366	Brazilian_Core	25	0.2	23	11.3
367	Brazilian_Core	25	0.15	18	13
368	Brazilian_Core	25	0.53	30	21.5
369	Brazilian_Core	26	0.12	13	8.4
370	Brazilian_Core	26	0.11	10	4
371	Brazilian_Core	26	1.11	34	17.9
372	Brazilian_Core	27	0.11	11	4
373	Brazilian_Core	27	0.1	12.3	7.3
374	Brazilian_Core	27	0.08	13.1	12
375	Brazilian_Core	27	0.11	14	12.8
376	Brazilian_Core	27	0.28	18.5	8.9
377	Brazilian_Core	27	0.9	32	14
378	Brazilian_Core	27	0.11	13.8	4.4
379	Brazilian_Core	27	0.14	16.6	9.3
380	Brazilian_Core	28	0.1	12.8	12
381	Brazilian_Core	28	0.07	11.1	9.9
382	Brazilian_Core	28	0.23	19	13.2
383	Brazilian_Core	28	0.12	13	3.2
384	Brazilian_Core	28	0.22	19.8	9.9
385	Brazilian_Core	29	0.09	8.3	3.7
386	Brazilian_Core	29	0.11	13.1	3.5
387	Brazilian_Core	29	0.08	13.2	10.7
388	Brazilian_Core	29	0.11	12.8	3.4
389	Brazilian_Core	30	0.83	34	15.5
390	Brazilian_Core	30	0.21	13.9	10.4
391	Brazilian_Core	30	0.08	8.3	4.5
392	Brazilian_Core	30	0.08	11.5	4.6
393	Brazilian_Core	30	0.21	19.3	9.3
394	Brazilian_Core	30	0.11	13.2	8.7
395	Brazilian_Core	30	0.12	14.1	9.5
396	Brazilian_Core	31	0.97	30	11.5
397	Brazilian_Core	31	0.5	30	9.2
398	Brazilian_Core	31	0.28	27	19
399	Brazilian_Core	31	0.15	15.1	9.6
400	Brazilian_Core	32	0.07	8.1	4.6
401	Brazilian_Core	32	0.07	9.7	2.3
402	Brazilian_Core	32	0.1	12.8	6.7
403	Brazilian_Core	32	0.08	9.9	4.4
404	Brazilian_Core	33	0.12	12.8	5
405	Brazilian_Core	33	0.1	11.4	8.1
406	Brazilian_Core	33	0.14	15.3	13.7
407	Brazilian_Core	33	0.09	10	7.9
408	Brazilian_Core	33	0.1	13.9	3.5
409	Brazilian_Core	34	0.36	22	9.9
410	Brazilian_Core	34	0.11	15.6	12.2
411	Brazilian_Core	34	0.07	14	11.4
412	Brazilian_Core	34	0.29	17.5	8.2
413	Brazilian_Core	34	0.1	8.5	2
414	Brazilian_Core	34	0.08	11.2	8.9
415	Brazilian_Core	34	0.09	14.9	12.6
416	Brazilian_Core	34	0.08	9.9	3.6
417	Brazilian_Core	34	0.12	13.4	6.8
418	Brazilian_Core	34	0.73	29	19.8
419	Brazilian_Core	35	1.11	31	19.6
420	Brazilian_Core	35	0.21	13.1	9.4
421	Brazilian_Core	35	0.13	13.1	11.4
422	Brazilian_Core	35	0.07	6.9	2.8
423	Brazilian_Core	35	0.09	11.4	6.3
424	Brazilian_Core	36	0.07	10.4	7.6
425	Brazilian_Core	36	0.43	28	20.9
426	Brazilian_Core	36	0.21	15.7	9.6
427	Brazilian_Core	36	0.13	15.6	5.9
428	Brazilian_Core	36	0.27	25	16
429	Brazilian_Core	36	0.16	13.5	2.5
430	Brazilian_Core	36	0.11	14	3
431	Brazilian_Core	43	0.13	6.7	2
432	Brazilian_Core	43	0.19	21.2	9.7
433	Brazilian_Core	43	0.16	11.9	5
434	Brazilian_Core	43	0.1	12	8.5
435	Brazilian_Core	44	0.11	12.2	6.7
436	Brazilian_Core	44	0.23	20.5	14.4
437	Brazilian_Core	44	0.3	24.5	16.9
438	Brazilian_Core	44	0.09	9.4	5.6
439	Brazilian_Core	44	0.08	9.8	4
440	Brazilian_Core	44	0.16	9.4	4.2
441	Brazilian_Core	44	0.08	10.8	7.3
442	Brazilian_Core	44	0.16	21	9.3
443	Brazilian_Core	44	0.73	25	12
444	Brazilian_Core	44	0.1	11.5	7.7
445	Brazilian_Core	45	0.5	26.5	10.8
446	Brazilian_Core	45	0.1	13.1	11.5
447	Brazilian_Core	45	0.1	10.8	7.3
448	Brazilian_Core	46	0.11	16.6	8.9
449	Brazilian_Core	46	0.07	7.8	3.2
450	Brazilian_Core	46	0.12	17.3	8.5
451	Brazilian_Core	46	0.8	30	17.2
452	Brazilian_Core	46	0.32	21.8	10.5
453	Brazilian_Core	46	0.21	17.5	14
454	Brazilian_Core	47	0.2	11.5	9
455	Brazilian_Core	47	0.07	10.2	5.8
456	Brazilian_Core	47	0.08	13.1	6.2
457	Brazilian_Core	47	0.14	15.3	8.9
458	Brazilian_Core	48	0.06	10.1	6.6
459	Brazilian_Core	48	0.07	6.8	5.6
460	Brazilian_Core	48	0.42	28	10.1
461	Brazilian_Core	48	0.13	17.3	12.8
462	Brazilian_Core	48	0.09	13.5	6.7
463	Brazilian_Core	48	0.13	10.5	2.5
464	Brazilian_Core	49	0.19	15.5	3.5
465	Brazilian_Core	50	0.33	18.5	8
466	Brazilian_Core	51	0.32	16	10.5
467	Brazilian_Core	51	0.13	10.7	9
468	Brazilian_Core	51	0.2	11.8	4.4
469	Brazilian_Core	52	0.09	11.5	4.3
470	Brazilian_Core	52	0.17	12.6	5.9
471	Brazilian_Core	52	0.13	12.5	10.5
472	Brazilian_Core	52	0.17	12	6
473	Brazilian_Core	52	0.12	12.7	5.2
474	Brazilian_Core	53	0.19	14.5	4.6
475	Brazilian_Core	53	0.09	12.3	6.7
476	Brazilian_Core	53	0.1	9.8	4
477	Brazilian_Core	53	0.23	14	11
478	Brazilian_Core	53	0.26	14.1	8.6
479	Brazilian_Core	53	0.17	16	8.3
480	Brazilian_Core	54	0.7	28	10.5
481	Brazilian_Core	54	0.11	9.5	5.5
482	Brazilian_Core	54	0.29	12.3	6
483	Brazilian_Core	54	0.39	21	16
484	Brazilian_Core	54	0.11	14	9.5
485	Brazilian_Core	54	0.12	7	4
486	Brazilian_Core	55	0.25	24	19.2
487	Brazilian_Core	55	0.2	14.8	1
488	Brazilian_Core	55	0.1	10.5	6.8
489	Brazilian_Core	55	0.12	8.8	2
490	Brazilian_Core	55	0.29	19.3	14.2
491	Brazilian_Core	56	0.54	24	13.5
492	Brazilian_Core	56	0.14	11.7	4.4
493	Brazilian_Core	57	0.22	1	1
494	Brazilian_Core	57	0.44	22	8
495	Brazilian_Core	57	0.1	9.2	3.6
496	Brazilian_Core	57	0.4	23	15.1
497	Brazilian_Core	58	0.07	9.8	9
498	Brazilian_Core	58	0.09	9.5	6.9
499	Brazilian_Core	58	0.26	18.6	10.9
500	Brazilian_Core	58	0.4	22.5	8.9
501	Brazilian_Core	59	0.22	17.3	9.2
502	Brazilian_Core	59	0.08	8.86	3.9
503	Brazilian_Core	59	0.22	0.5	0.5
504	Brazilian_Core	59	0.2	14.5	7.5
505	Brazilian_Core	60	0.15	16.3	10.05
506	Brazilian_Core	60	0.09	8.9	5.85
507	Brazilian_Core	60	0.26	11.8	7.3
508	Brazilian_Core	60	0.16	11.4	4.8
509	Brazilian_Core	60	0.1	10.75	7.6
