# Supplementary material for: Branchfall as a Demographic Filter for Epiphyte Communities: Lessons from Forest Floor-Based Sampling
Source: PLoS One. 2015 Jun 17;10(6):e0128019. doi: 10.1371/journal.pone.0128019 (PMC4470510; doi:10.1371/journal.pone.0128019)
Supplement: S2 Dataset — (TXT) [file pone.0128019.s002.TXT]

Study_Site	Transect_ID	SizeClass	Number	NumberColonized
1	Brazilian_Edge	1	1	277.888888888889	1
2	Brazilian_Edge	2	1	59.375	0
3	Brazilian_Edge	3	1	92	0
4	Brazilian_Edge	4	1	205.652173913043	0
5	Brazilian_Edge	5	1	55	0
6	Brazilian_Edge	6	1	33.3333333333333	0
7	Brazilian_Edge	7	1	157.384615384615	0
8	Brazilian_Edge	8	1	50.2857142857143	0
9	Brazilian_Edge	9	1	129.04347826087	0
10	Brazilian_Edge	10	1	122.294117647059	0
11	Brazilian_Edge	11	1	27.0769230769231	0
12	Brazilian_Edge	12	1	101.25	0
13	Brazilian_Edge	13	1	343	0
14	Brazilian_Edge	14	1	124	0
15	Brazilian_Edge	15	1	108	0
16	Brazilian_Edge	16	1	132	0
17	Brazilian_Edge	17	1	150.857142857143	0
18	Brazilian_Edge	18	1	223.166666666667	0
19	Brazilian_Edge	19	1	109.034482758621	0
20	Brazilian_Edge	20	1	141.538461538462	0
21	Brazilian_Edge	21	1	285.090909090909	0
22	Brazilian_Edge	22	1	109.315789473684	0
23	Brazilian_Edge	23	1	261.44	0
24	Brazilian_Edge	24	1	70.1923076923077	0
25	Brazilian_Core	25	1	313.285714285714	0
26	Brazilian_Core	26	1	184	1
27	Brazilian_Core	27	1	87.2727272727273	0
28	Brazilian_Core	28	1	78.75	1
29	Brazilian_Core	29	1	100.210526315789	0
30	Brazilian_Core	30	1	74.0526315789474	0
31	Brazilian_Core	31	1	107.470588235294	0
32	Brazilian_Core	32	1	55.21875	0
33	Brazilian_Core	33	1	146.739130434783	0
34	Brazilian_Core	34	1	85.4390243902439	0
35	Brazilian_Core	35	1	136.166666666667	0
36	Brazilian_Core	36	1	82.8	0
37	Brazilian_Edge	37	1	167.32	1
38	Brazilian_Edge	38	1	144.833333333333	1
39	Brazilian_Edge	39	1	244	0
40	Brazilian_Edge	40	1	33	1
41	Brazilian_Edge	41	1	252	0
42	Brazilian_Edge	42	1	55	0
43	Brazilian_Core	43	1	355.466666666667	1
44	Brazilian_Core	44	1	138.461538461538	1
45	Brazilian_Core	45	1	122.666666666667	0
46	Brazilian_Core	46	1	73.1	0
47	Brazilian_Core	47	1	151.384615384615	0
48	Brazilian_Core	48	1	48.8888888888889	0
49	Brazilian_Core	49	1	142.8	0
50	Brazilian_Core	50	1	102	0
51	Brazilian_Core	51	1	85.3846153846154	0
52	Brazilian_Core	52	1	134.727272727273	1
53	Brazilian_Core	53	1	179.611111111111	0
54	Brazilian_Core	54	1	99.8181818181818	0
55	Brazilian_Core	55	1	597.535714285714	0
56	Brazilian_Core	56	1	237.44262295082	0
57	Brazilian_Core	57	1	936.734693877551	0
58	Brazilian_Core	58	1	556.451612903226	0
59	Brazilian_Core	59	1	939.473684210526	0
60	Brazilian_Core	60	1	92.0769230769231	0
61	Panamanian	61	1	39.2	0
62	Panamanian	62	1	6.36363636363636	0
63	Panamanian	63	1	27.7272727272727	0
64	Panamanian	64	1	95.6666666666667	0
65	Panamanian	65	1	18.4	0
66	Panamanian	66	1	66	0
67	Panamanian	67	1	418.285714285714	0
68	Panamanian	68	1	15.2	0
69	Panamanian	69	1	43.4444444444444	0
70	Panamanian	70	1	73.7391304347826	0
71	Panamanian	71	1	48	0
72	Panamanian	72	1	165	0
73	Panamanian	73	1	39.2857142857143	0
74	Panamanian	74	1	62.8461538461538	0
75	Panamanian	75	1	87.0833333333333	0
76	Panamanian	76	1	38.9583333333333	0
77	Panamanian	77	1	147.727272727273	0
78	Panamanian	78	1	560	0
79	Panamanian	79	1	630	0
80	Panamanian	80	1	160.260869565217	0
81	Panamanian	81	1	164.333333333333	0
82	Panamanian	82	1	168.2	0
83	Panamanian	83	1	244.2	0
84	Panamanian	84	1	127.5	0
85	Panamanian	85	1	96.6666666666667	0
86	Panamanian	86	1	172.5	0
87	Panamanian	87	1	39.4285714285714	0
88	Panamanian	88	1	74.4545454545455	0
89	Panamanian	89	1	47.3611111111111	0
90	Panamanian	90	1	51.8918918918919	0
91	Panamanian	91	1	464.607594936709	0
92	Panamanian	92	1	212.5	0
93	Panamanian	93	1	57.5	0
94	Panamanian	94	1	83	0
95	Panamanian	95	1	76.5	0
96	Panamanian	96	1	54.6666666666667	0
97	Brazilian_Edge	1	2	41	0
98	Brazilian_Edge	2	2	38	0
99	Brazilian_Edge	3	2	28	0
100	Brazilian_Edge	4	2	55	0
101	Brazilian_Edge	5	2	35	0
102	Brazilian_Edge	6	2	50	0
103	Brazilian_Edge	7	2	66	0
104	Brazilian_Edge	8	2	80	0
105	Brazilian_Edge	9	2	106	0
106	Brazilian_Edge	10	2	63	0
107	Brazilian_Edge	11	2	44	0
108	Brazilian_Edge	12	2	81	0
109	Brazilian_Edge	13	2	84	0
110	Brazilian_Edge	14	2	62	0
111	Brazilian_Edge	15	2	81	0
112	Brazilian_Edge	16	2	141	0
113	Brazilian_Edge	17	2	96	0
114	Brazilian_Edge	18	2	103	0
115	Brazilian_Edge	19	2	93	0
116	Brazilian_Edge	20	2	92	0
117	Brazilian_Edge	21	2	128	0
118	Brazilian_Edge	22	2	67	2
119	Brazilian_Edge	23	2	172	0
120	Brazilian_Edge	24	2	73	0
121	Brazilian_Core	25	2	129	2
122	Brazilian_Core	26	2	72	1
123	Brazilian_Core	27	2	96	0
124	Brazilian_Core	28	2	63	2
125	Brazilian_Core	29	2	56	0
126	Brazilian_Core	30	2	67	1
127	Brazilian_Core	31	2	63	0
128	Brazilian_Core	32	2	93	3
129	Brazilian_Core	33	2	150	0
130	Brazilian_Core	34	2	113	1
131	Brazilian_Core	35	2	114	1
132	Brazilian_Core	36	2	69	1
133	Brazilian_Edge	37	2	89	2
134	Brazilian_Edge	38	2	79	1
135	Brazilian_Edge	39	2	68	2
136	Brazilian_Edge	40	2	48	1
137	Brazilian_Edge	41	2	56	2
138	Brazilian_Edge	42	2	99	0
139	Brazilian_Core	43	2	62	0
140	Brazilian_Core	44	2	72	2
141	Brazilian_Core	45	2	80	1
142	Brazilian_Core	46	2	43	1
143	Brazilian_Core	47	2	41	0
144	Brazilian_Core	48	2	55	4
145	Brazilian_Core	49	2	119	0
146	Brazilian_Core	50	2	51	0
147	Brazilian_Core	51	2	74	0
148	Brazilian_Core	52	2	76	0
149	Brazilian_Core	53	2	106	0
150	Brazilian_Core	54	2	61	0
151	Brazilian_Core	55	2	468	0
152	Brazilian_Core	56	2	204	0
153	Brazilian_Core	57	2	153	0
154	Brazilian_Core	58	2	115	0
155	Brazilian_Core	59	2	119	0
156	Brazilian_Core	60	2	57	0
157	Panamanian	61	2	49	0
158	Panamanian	62	2	70	0
159	Panamanian	63	2	122	0
160	Panamanian	64	2	123	0
161	Panamanian	65	2	69	0
162	Panamanian	66	2	88	0
163	Panamanian	67	2	61	0
164	Panamanian	68	2	19	0
165	Panamanian	69	2	34	0
166	Panamanian	70	2	53	0
167	Panamanian	71	2	30	0
168	Panamanian	72	2	22	0
169	Panamanian	73	2	55	0
170	Panamanian	74	2	43	0
171	Panamanian	75	2	55	0
172	Panamanian	76	2	55	0
173	Panamanian	77	2	65	0
174	Panamanian	78	2	40	0
175	Panamanian	79	2	44	0
176	Panamanian	80	2	97	0
177	Panamanian	81	2	102	0
178	Panamanian	82	2	87	0
179	Panamanian	83	2	111	0
180	Panamanian	84	2	85	0
181	Panamanian	85	2	29	0
182	Panamanian	86	2	46	0
183	Panamanian	87	2	46	0
184	Panamanian	88	2	156	0
185	Panamanian	89	2	155	0
186	Panamanian	90	2	120	0
187	Panamanian	91	2	296	0
188	Panamanian	92	2	85	0
189	Panamanian	93	2	115	0
190	Panamanian	94	2	83	0
191	Panamanian	95	2	51	0
192	Panamanian	96	2	82	0
193	Brazilian_Edge	1	3	1	0
194	Brazilian_Edge	2	3	4	0
195	Brazilian_Edge	3	3	2	0
196	Brazilian_Edge	4	3	1	0
197	Brazilian_Edge	5	3	3	0
198	Brazilian_Edge	6	3	3	0
199	Brazilian_Edge	7	3	5	0
200	Brazilian_Edge	8	3	4	0
201	Brazilian_Edge	9	3	2	0
202	Brazilian_Edge	10	3	5	0
203	Brazilian_Edge	11	3	0	0
204	Brazilian_Edge	12	3	3	0
205	Brazilian_Edge	13	3	11	0
206	Brazilian_Edge	14	3	2	0
207	Brazilian_Edge	15	3	1	0
208	Brazilian_Edge	16	3	4	0
209	Brazilian_Edge	17	3	3	0
210	Brazilian_Edge	18	3	6	0
211	Brazilian_Edge	19	3	6	0
212	Brazilian_Edge	20	3	4	0
213	Brazilian_Edge	21	3	4	0
214	Brazilian_Edge	22	3	5	1
215	Brazilian_Edge	23	3	4	0
216	Brazilian_Edge	24	3	8	0
217	Brazilian_Core	25	3	13	2
218	Brazilian_Core	26	3	7	1
219	Brazilian_Core	27	3	3	0
220	Brazilian_Core	28	3	1	0
221	Brazilian_Core	29	3	60	0
222	Brazilian_Core	30	3	3	1
223	Brazilian_Core	31	3	7	0
224	Brazilian_Core	32	3	17	3
225	Brazilian_Core	33	3	4	0
226	Brazilian_Core	34	3	9	2
227	Brazilian_Core	35	3	4	1
228	Brazilian_Core	36	3	7	0
229	Brazilian_Edge	37	3	3	0
230	Brazilian_Edge	38	3	2	0
231	Brazilian_Edge	39	3	4	1
232	Brazilian_Edge	40	3	0	0
233	Brazilian_Edge	41	3	4	2
234	Brazilian_Edge	42	3	2	0
235	Brazilian_Core	43	3	5	0
236	Brazilian_Core	44	3	5	1
237	Brazilian_Core	45	3	10	2
238	Brazilian_Core	46	3	2	1
239	Brazilian_Core	47	3	2	0
240	Brazilian_Core	48	3	2	1
241	Brazilian_Core	49	3	4	0
242	Brazilian_Core	50	3	4	0
243	Brazilian_Core	51	3	4	0
244	Brazilian_Core	52	3	4	0
245	Brazilian_Core	53	3	3	0
246	Brazilian_Core	54	3	1	0
247	Brazilian_Core	55	3	16	0
248	Brazilian_Core	56	3	16	0
249	Brazilian_Core	57	3	11	0
250	Brazilian_Core	58	3	4	0
251	Brazilian_Core	59	3	3	0
252	Brazilian_Core	60	3	0	0
253	Panamanian	61	3	3	0
254	Panamanian	62	3	7	0
255	Panamanian	63	3	6	0
256	Panamanian	64	3	5	0
257	Panamanian	65	3	3	0
258	Panamanian	66	3	0	0
259	Panamanian	67	3	3	0
260	Panamanian	68	3	7	0
261	Panamanian	69	3	6	0
262	Panamanian	70	3	6	0
263	Panamanian	71	3	8	0
264	Panamanian	72	3	5	0
265	Panamanian	73	3	2	0
266	Panamanian	74	3	2	0
267	Panamanian	75	3	4	0
268	Panamanian	76	3	4	0
269	Panamanian	77	3	2	0
270	Panamanian	78	3	5	0
271	Panamanian	79	3	0	0
272	Panamanian	80	3	0	0
273	Panamanian	81	3	3	0
274	Panamanian	82	3	5	0
275	Panamanian	83	3	7	0
276	Panamanian	84	3	5	0
277	Panamanian	85	3	2	0
278	Panamanian	86	3	1	0
279	Panamanian	87	3	4	0
280	Panamanian	88	3	14	0
281	Panamanian	89	3	10	0
282	Panamanian	90	3	0	0
283	Panamanian	91	3	25	0
284	Panamanian	92	3	3	0
285	Panamanian	93	3	5	0
286	Panamanian	94	3	0	0
287	Panamanian	95	3	8	0
288	Panamanian	96	3	6	0
289	Brazilian_Edge	1	4	0	0
290	Brazilian_Edge	2	4	1	0
291	Brazilian_Edge	3	4	0	0
292	Brazilian_Edge	4	4	1	0
293	Brazilian_Edge	5	4	1	0
294	Brazilian_Edge	6	4	0	0
295	Brazilian_Edge	7	4	1	0
296	Brazilian_Edge	8	4	0	0
297	Brazilian_Edge	9	4	1	1
298	Brazilian_Edge	10	4	1	0
299	Brazilian_Edge	11	4	0	0
300	Brazilian_Edge	12	4	2	0
301	Brazilian_Edge	13	4	1	0
302	Brazilian_Edge	14	4	3	0
303	Brazilian_Edge	15	4	1	0
304	Brazilian_Edge	16	4	1	0
305	Brazilian_Edge	17	4	1	0
306	Brazilian_Edge	18	4	2	0
307	Brazilian_Edge	19	4	0	0
308	Brazilian_Edge	20	4	0	0
309	Brazilian_Edge	21	4	2	0
310	Brazilian_Edge	22	4	1	0
311	Brazilian_Edge	23	4	1	1
312	Brazilian_Edge	24	4	5	0
313	Brazilian_Core	25	4	1	0
314	Brazilian_Core	26	4	5	0
315	Brazilian_Core	27	4	1	0
316	Brazilian_Core	28	4	0	0
317	Brazilian_Core	29	4	1	0
318	Brazilian_Core	30	4	0	0
319	Brazilian_Core	31	4	1	0
320	Brazilian_Core	32	4	3	0
321	Brazilian_Core	33	4	0	0
322	Brazilian_Core	34	4	2	1
323	Brazilian_Core	35	4	2	1
324	Brazilian_Core	36	4	2	1
325	Brazilian_Edge	37	4	1	0
326	Brazilian_Edge	38	4	0	0
327	Brazilian_Edge	39	4	0	0
328	Brazilian_Edge	40	4	0	0
329	Brazilian_Edge	41	4	0	0
330	Brazilian_Edge	42	4	0	0
331	Brazilian_Core	43	4	1	0
332	Brazilian_Core	44	4	1	0
333	Brazilian_Core	45	4	2	1
334	Brazilian_Core	46	4	2	0
335	Brazilian_Core	47	4	0	0
336	Brazilian_Core	48	4	0	0
337	Brazilian_Core	49	4	0	0
338	Brazilian_Core	50	4	0	0
339	Brazilian_Core	51	4	0	0
340	Brazilian_Core	52	4	1	1
341	Brazilian_Core	53	4	2	0
342	Brazilian_Core	54	4	0	0
343	Brazilian_Core	55	4	1	0
344	Brazilian_Core	56	4	1	0
345	Brazilian_Core	57	4	0	0
346	Brazilian_Core	58	4	0	0
347	Brazilian_Core	59	4	0	0
348	Brazilian_Core	60	4	0	0
349	Panamanian	61	4	0	0
350	Panamanian	62	4	0	0
351	Panamanian	63	4	1	1
352	Panamanian	64	4	1	1
353	Panamanian	65	4	1	0
354	Panamanian	66	4	0	0
355	Panamanian	67	4	0	0
356	Panamanian	68	4	0	0
357	Panamanian	69	4	1	1
358	Panamanian	70	4	5	0
359	Panamanian	71	4	0	0
360	Panamanian	72	4	0	0
361	Panamanian	73	4	0	0
362	Panamanian	74	4	1	1
363	Panamanian	75	4	0	0
364	Panamanian	76	4	2	1
365	Panamanian	77	4	0	0
366	Panamanian	78	4	0	0
367	Panamanian	79	4	0	0
368	Panamanian	80	4	0	0
369	Panamanian	81	4	0	0
370	Panamanian	82	4	0	0
371	Panamanian	83	4	1	0
372	Panamanian	84	4	0	0
373	Panamanian	85	4	0	0
374	Panamanian	86	4	0	0
375	Panamanian	87	4	0	0
376	Panamanian	88	4	2	0
377	Panamanian	89	4	4	0
378	Panamanian	90	4	1	0
379	Panamanian	91	4	1	0
380	Panamanian	92	4	0	0
381	Panamanian	93	4	0	0
382	Panamanian	94	4	0	0
383	Panamanian	95	4	0	0
384	Panamanian	96	4	5	0
385	Brazilian_Edge	1	5	0	0
386	Brazilian_Edge	2	5	1	1
387	Brazilian_Edge	3	5	0	0
388	Brazilian_Edge	4	5	0	0
389	Brazilian_Edge	5	5	0	0
390	Brazilian_Edge	6	5	0	0
391	Brazilian_Edge	7	5	0	0
392	Brazilian_Edge	8	5	0	0
393	Brazilian_Edge	9	5	1	0
394	Brazilian_Edge	10	5	0	0
395	Brazilian_Edge	11	5	0	0
396	Brazilian_Edge	12	5	1	0
397	Brazilian_Edge	13	5	0	0
398	Brazilian_Edge	14	5	1	0
399	Brazilian_Edge	15	5	0	0
400	Brazilian_Edge	16	5	0	0
401	Brazilian_Edge	17	5	0	0
402	Brazilian_Edge	18	5	0	0
403	Brazilian_Edge	19	5	0	0
404	Brazilian_Edge	20	5	0	0
405	Brazilian_Edge	21	5	2	2
406	Brazilian_Edge	22	5	0	0
407	Brazilian_Edge	23	5	0	0
408	Brazilian_Edge	24	5	0	0
409	Brazilian_Core	25	5	0	0
410	Brazilian_Core	26	5	0	0
411	Brazilian_Core	27	5	1	1
412	Brazilian_Core	28	5	0	0
413	Brazilian_Core	29	5	0	0
414	Brazilian_Core	30	5	0	0
415	Brazilian_Core	31	5	6	0
416	Brazilian_Core	32	5	1	0
417	Brazilian_Core	33	5	1	0
418	Brazilian_Core	34	5	0	0
419	Brazilian_Core	35	5	0	0
420	Brazilian_Core	36	5	0	0
421	Brazilian_Edge	37	5	0	0
422	Brazilian_Edge	38	5	0	0
423	Brazilian_Edge	39	5	0	0
424	Brazilian_Edge	40	5	0	0
425	Brazilian_Edge	41	5	0	0
426	Brazilian_Edge	42	5	0	0
427	Brazilian_Core	43	5	1	1
428	Brazilian_Core	44	5	0	0
429	Brazilian_Core	45	5	0	0
430	Brazilian_Core	46	5	0	0
431	Brazilian_Core	47	5	0	0
432	Brazilian_Core	48	5	0	0
433	Brazilian_Core	49	5	0	0
434	Brazilian_Core	50	5	0	0
435	Brazilian_Core	51	5	0	0
436	Brazilian_Core	52	5	0	0
437	Brazilian_Core	53	5	0	0
438	Brazilian_Core	54	5	0	0
439	Brazilian_Core	55	5	1	0
440	Brazilian_Core	56	5	1	0
441	Brazilian_Core	57	5	0	0
442	Brazilian_Core	58	5	1	0
443	Brazilian_Core	59	5	0	0
444	Brazilian_Core	60	5	0	0
445	Panamanian	61	5	0	0
446	Panamanian	62	5	0	0
447	Panamanian	63	5	1	1
448	Panamanian	64	5	0	0
449	Panamanian	65	5	0	0
450	Panamanian	66	5	0	0
451	Panamanian	67	5	0	0
452	Panamanian	68	5	1	0
453	Panamanian	69	5	0	0
454	Panamanian	70	5	0	0
455	Panamanian	71	5	1	0
456	Panamanian	72	5	0	0
457	Panamanian	73	5	1	0
458	Panamanian	74	5	0	0
459	Panamanian	75	5	1	0
460	Panamanian	76	5	1	0
461	Panamanian	77	5	0	0
462	Panamanian	78	5	0	0
463	Panamanian	79	5	0	0
464	Panamanian	80	5	0	0
465	Panamanian	81	5	0	0
466	Panamanian	82	5	0	0
467	Panamanian	83	5	0	0
468	Panamanian	84	5	1	0
469	Panamanian	85	5	0	0
470	Panamanian	86	5	1	0
471	Panamanian	87	5	1	1
472	Panamanian	88	5	1	0
473	Panamanian	89	5	3	0
474	Panamanian	90	5	0	0
475	Panamanian	91	5	1	0
476	Panamanian	92	5	0	0
477	Panamanian	93	5	0	0
478	Panamanian	94	5	0	0
479	Panamanian	95	5	1	0
480	Panamanian	96	5	1	0
