# Supplementary material for: Branchfall as a Demographic Filter for Epiphyte Communities: Lessons from Forest Floor-Based Sampling
Source: PLoS One. 2015 Jun 17;10(6):e0128019. doi: 10.1371/journal.pone.0128019 (PMC4470510; doi:10.1371/journal.pone.0128019)
Supplement: S3 Dataset — (TXT) [file pone.0128019.s003.TXT]

Study_Site	Transect_ID	Branch_ID	SizeClass	Family	Species	Stage	Number
1	Brazilian_Edge	1	1	4	Bromeliaceae	Aechmea_stelligera	Juvenile	1
3	Brazilian_Edge	2	2	2	Bromeliaceae	Aechmea_stelligera	Juvenile	1
4	Brazilian_Edge	2	3	3	Orchidaceae	Dimerandra_emarginata	Adult	1
5	Brazilian_Edge	2	3	3	Orchidaceae	Dimerandra_emarginata	Juvenile	8
6	Brazilian_Edge	2	3	3	Orchidaceae	Rodrighezia_bahiensis	Juvenile	1
7	Brazilian_Edge	2	4	3	Orchidaceae	Epidendrum_difforme	Juvenile	1
8	Brazilian_Edge	2	5	3	Orchidaceae	Dimerandra_emarginata	Juvenile	7
9	Brazilian_Edge	2	5	3	Orchidaceae	Dimerandra_emarginata	Adult	2
12	Brazilian_Edge	5	6	3	Orchidaceae	Campylocentrum_crassyrhyzum	Juvenile	2
13	Brazilian_Edge	6	7	2	Orchidaceae	Rodrighezia_bahiensis	Adult	1
14	Brazilian_Edge	6	8	3	Orchidaceae	Campylocentrum_crassyrhyzum	Juvenile	4
15	Brazilian_Edge	6	9	3	Orchidaceae	Gomesa_barbata	Juvenile	1
16	Brazilian_Edge	8	10	2	Orchidaceae	Campylocentrum_crassyrhyzum	Juvenile	1
17	Brazilian_Edge	8	11	2	Orchidaceae	Gomesa_barbata	Juvenile	1
18	Brazilian_Edge	8	12	2	Orchidaceae	Rodrighezia_bahiensis	Adult	2
19	Brazilian_Edge	9	13	1	Orchidaceae	Rodrighezia_bahiensis	Juvenile	1
20	Brazilian_Edge	9	14	2	Orchidaceae	Campylocentrum_crassyrhyzum	Adult	1
21	Brazilian_Edge	9	15	3	Bromeliaceae	Tillandsia_tenuifolia	Adult	2
22	Brazilian_Edge	9	16	5	Bromeliaceae	Aechmea_stelligera	Juvenile	2
25	Brazilian_Edge	11	17	2	Orchidaceae	Campylocentrum_crassyrhyzum	Juvenile	2
27	Brazilian_Edge	12	18	1	Orchidaceae	Campylocentrum_crassyrhyzum	Adult	1
28	Brazilian_Edge	12	19	1	Orchidaceae	Campylocentrum_crassyrhyzum	Adult	1
29	Brazilian_Edge	12	20	2	Bromeliaceae	Tillandsia_tenuifolia	Adult	2
30	Brazilian_Edge	12	21	3	Orchidaceae	Gomesa_barbata	Juvenile	1
31	Brazilian_Edge	14	22	2	Bromeliaceae	Aechmea_stelligera	Seedling	1
32	Brazilian_Edge	14	23	2	Orchidaceae	Campylocentrum_crassyrhyzum	Adult	1
33	Brazilian_Edge	15	24	4	Bromeliaceae	Aechmea_stelligera	Seedling	1
34	Brazilian_Edge	16	25	2	Orchidaceae	Campylocentrum_crassyrhyzum	Seedling	1
35	Brazilian_Edge	16	25	2	Orchidaceae	Gomesa_barbata	Seedling	1
43	Brazilian_Edge	21	26	5	Orchidaceae	Scaphyglottis_sickii	Adult	8
44	Brazilian_Edge	21	26	5	Orchidaceae	Scaphyglottis_sickii	Juvenile	11
45	Brazilian_Edge	21	27	5	Orchidaceae	Scaphyglottis_sickii	Juvenile	11
46	Brazilian_Edge	21	27	5	Orchidaceae	Scaphyglottis_sickii	Adult	2
47	Brazilian_Edge	21	27	5	Orchidaceae	Dichaea_panamensis	Juvenile	1
48	Brazilian_Edge	21	28	5	Orchidaceae	Scaphyglottis_sickii	Adult	17
49	Brazilian_Edge	21	28	5	Orchidaceae	Scaphyglottis_sickii	Juvenile	2
50	Brazilian_Edge	21	28	5	Orchidaceae	Dichaea_panamensis	Adult	1
51	Brazilian_Edge	21	29	5	Orchidaceae	Scaphyglottis_sickii	Adult	10
52	Brazilian_Edge	21	29	5	Orchidaceae	Scaphyglottis_sickii	Juvenile	2
53	Brazilian_Edge	21	30	5	Orchidaceae	Scaphyglottis_sickii	Adult	17
55	Brazilian_Edge	21	31	5	Orchidaceae	Scaphyglottis_sickii	Juvenile	4
56	Brazilian_Edge	22	32	2	Orchidaceae	Gomesa_barbata	Adult	1
57	Brazilian_Edge	22	33	2	Orchidaceae	Campylocentrum_crassyrhyzum	Adult	1
58	Brazilian_Edge	22	34	2	Orchidaceae	Gomesa_barbata	Juvenile	1
59	Brazilian_Edge	22	35	5	Orchidaceae	Dichaea_panamensis	Adult	2
60	Brazilian_Edge	22	35	5	Orchidaceae	Scaphyglottis_sickii	Adult	12
61	Brazilian_Edge	22	35	5	Orchidaceae	Rodrighezia_bahiensis	Adult	1
62	Brazilian_Edge	23	36	2	Orchidaceae	Dichaea_panamensis	Adult	1
69	Brazilian_Edge	24	37	2	Bromeliaceae	Tillandsia_tenuifolia	Juvenile	2
70	Brazilian_Edge	24	38	4	Orchidaceae	Scaphyglottis_sickii	Adult	2
72	Brazilian_Core	25	39	1	Bromeliaceae	Tillandsia_tenuifolia	Juvenile	4
73	Brazilian_Core	25	40	2	Bromeliaceae	Tillandsia_tenuifolia	Juvenile	2
74	Brazilian_Core	25	41	2	Bromeliaceae	Tillandsia_tenuifolia	Seedling	1
75	Brazilian_Core	25	42	2	Bromeliaceae	Tillandsia_juncea	Seedling	3
76	Brazilian_Core	25	43	2	Bromeliaceae	Tillandsia_tenuifolia	Juvenile	4
77	Brazilian_Core	25	44	2	Bromeliaceae	Tillandsia_tenuifolia	Juvenile	2
78	Brazilian_Core	25	45	3	Bromeliaceae	Tillandsia_tenuifolia	Juvenile	2
79	Brazilian_Core	25	45	3	Bromeliaceae	Tillandsia_bulbosa	Juvenile	1
80	Brazilian_Core	25	45	3	Orchidaceae	Campylocentrum_crassyrhyzum	Adult	1
81	Brazilian_Core	25	46	3	Bromeliaceae	Tillandsia_tenuifolia	Adult	1
82	Brazilian_Core	25	47	3	Orchidaceae	Gomesa_barbata	Juvenile	3
83	Brazilian_Core	25	48	3	Orchidaceae	Gomesa_barbata	Adult	1
84	Brazilian_Core	25	48	3	Bromeliaceae	Tillandsia_tenuifolia	Juvenile	1
85	Brazilian_Core	25	49	3	Orchidaceae	Cattleya_labiata	Adult	1
86	Brazilian_Core	25	50	3	Orchidaceae	Gomesa_barbata	Adult	1
87	Brazilian_Core	25	51	4	Bromeliaceae	Tillandsia_tenuifolia	Juvenile	20
88	Brazilian_Core	25	51	4	Bromeliaceae	Tillandsia_tenuifolia	Adult	6
89	Brazilian_Core	25	52	4	Orchidaceae	Campylocentrum_crassyrhyzum	Adult	1
90	Brazilian_Core	25	52	4	Orchidaceae	Cattleya_labiata	Adult	1
91	Brazilian_Core	25	52	4	Orchidaceae	Campylocentrum_crassyrhyzum	Juvenile	1
92	Brazilian_Core	25	52	4	Orchidaceae	Cattleya_labiata	Juvenile	1
93	Brazilian_Core	25	53	5	Bromeliaceae	Tillandsia_tenuifolia	Adult	4
94	Brazilian_Core	25	54	5	Bromeliaceae	Tillandsia_tenuifolia	Juvenile	4
95	Brazilian_Core	25	54	5	Orchidaceae	Epidendrum_difforme	Adult	1
96	Brazilian_Core	25	54	5	Orchidaceae	Scaphyglottis_fusiformis	Adult	1
105	Brazilian_Core	26	55	1	Bromeliaceae	Tillandsia_tenuifolia	Juvenile	5
106	Brazilian_Core	26	56	2	Bromeliaceae	Tillandsia_tenuifolia	Juvenile	1
107	Brazilian_Core	26	57	3	Orchidaceae	Epidendrum_difforme	Juvenile	1
108	Brazilian_Core	26	58	3	Orchidaceae	Epidendrum_difforme	Juvenile	1
109	Brazilian_Core	26	59	3	Orchidaceae	Epidendrum_difforme	Adult	1
110	Brazilian_Core	26	60	3	Orchidaceae	Cattleya_labiata	Juvenile	1
111	Brazilian_Core	26	60	3	Bromeliaceae	Tillandsia_juncea	Juvenile	1
112	Brazilian_Core	26	61	4	Bromeliaceae	Tillandsia_juncea	Adult	1
113	Brazilian_Core	26	61	4	Orchidaceae	Epidendrum_difforme	Adult	1
114	Brazilian_Core	26	61	4	Orchidaceae	Epidendrum_difforme	Juvenile	2
115	Brazilian_Core	26	62	4	Orchidaceae	Tillandsia_tenuifolia	Adult	2
116	Brazilian_Core	26	63	4	Bromeliaceae	Epidendrum_difforme	Juvenile	1
117	Brazilian_Core	26	63	4	Bromeliaceae	Tillandsia_tenuifolia	Adult	3
118	Brazilian_Core	26	63	4	Bromeliaceae	Tillandsia_tenuifolia	Juvenile	6
119	Brazilian_Core	26	64	4	Orchidaceae	Epidendrum_difforme	Adult	1
120	Brazilian_Core	26	65	4	Bromeliaceae	Tillandsia_tenuifolia	Adult	2
121	Brazilian_Core	26	66	4	Orchidaceae	Campylocentrum_crassyrhyzum	Adult	1
122	Brazilian_Core	26	66	4	Bromeliaceae	Tillandsia_tenuifolia	Adult	2
133	Brazilian_Core	27	67	1	Bromeliaceae	Tillandsia_tenuifolia	Juvenile	4
134	Brazilian_Core	27	68	1	Bromeliaceae	Tillandsia_tenuifolia	Juvenile	2
135	Brazilian_Core	27	68	1	Bromeliaceae	Tillandsia_bulbosa	Juvenile	1
136	Brazilian_Core	27	69	2	Orchidaceae	Dimerandra_emarginata	Juvenile	1
137	Brazilian_Core	27	70	2	Orchidaceae	Campylocentrum_crassyrhyzum	Adult	1
138	Brazilian_Core	27	71	2	Bromeliaceae	Tillandsia_tenuifolia	Juvenile	1
139	Brazilian_Core	27	71	2	Bromeliaceae	Tillandsia_juncea	Juvenile	2
140	Brazilian_Core	27	72	2	Bromeliaceae	Tillandsia_juncea	Adult	2
141	Brazilian_Core	27	73	2	Orchidaceae	Epidendrum_difforme	Juvenile	1
142	Brazilian_Core	27	74	3	Orchidaceae	Gomesa_barbata	Adult	1
143	Brazilian_Core	27	74	3	Bromeliaceae	Tillandsia_tenuifolia	Adult	1
144	Brazilian_Core	27	75	3	Bromeliaceae	Tillandsia_tenuifolia	Juvenile	1
145	Brazilian_Core	27	76	3	Orchidaceae	Epidendrum_difforme	Juvenile	1
146	Brazilian_Core	27	76	3	Orchidaceae	Dimerandra_emarginata	Juvenile	1
147	Brazilian_Core	27	77	3	Bromeliaceae	Tillandsia_tenuifolia	Juvenile	3
148	Brazilian_Core	27	78	3	Bromeliaceae	Tillandsia_tenuifolia	Adult	1
149	Brazilian_Core	27	79	3	Orchidaceae	Epidendrum_difforme	Juvenile	3
150	Brazilian_Core	27	80	3	Orchidaceae	Epidendrum_difforme	Adult	1
151	Brazilian_Core	27	80	3	Bromeliaceae	Tillandsia_tenuifolia	Adult	1
152	Brazilian_Core	27	80	3	Bromeliaceae	Tillandsia_tenuifolia	Juvenile	1
153	Brazilian_Core	27	81	3	Orchidaceae	Scaphyglottis_fusiformis	Adult	4
154	Brazilian_Core	27	81	3	Orchidaceae	Epidendrum_difforme	Adult	1
155	Brazilian_Core	27	81	3	Bromeliaceae	Tillandsia_juncea	Juvenile	1
156	Brazilian_Core	27	81	3	Bromeliaceae	Tillandsia_bulbosa	Adult	1
157	Brazilian_Core	27	81	3	Bromeliaceae	Tillandsia_bulbosa	Juvenile	1
158	Brazilian_Core	27	82	3	Orchidaceae	Epidendrum_difforme	Adult	2
159	Brazilian_Core	27	82	3	Orchidaceae	Dimerandra_emarginata	Seedling	1
160	Brazilian_Core	27	83	4	Orchidaceae	Epidendrum_difforme	Adult	1
161	Brazilian_Core	27	83	4	Bromeliaceae	Tillandsia_tenuifolia	Adult	2
162	Brazilian_Core	27	83	4	Bromeliaceae	Tillandsia_tenuifolia	Juvenile	1
163	Brazilian_Core	27	84	4	Orchidaceae	Epidendrum_difforme	Adult	1
164	Brazilian_Core	27	85	4	Bromeliaceae	Tillandsia_tenuifolia	Adult	4
165	Brazilian_Core	27	85	4	Bromeliaceae	Tillandsia_juncea	Juvenile	1
166	Brazilian_Core	27	85	4	Bromeliaceae	Tillandsia_usneoides	Adult	2
167	Brazilian_Core	27	85	4	Orchidaceae	Epidendrum_difforme	Juvenile	1
168	Brazilian_Core	27	85	4	Bromeliaceae	Tillandsia_tenuifolia	Juvenile	6
169	Brazilian_Core	27	85	4	Orchidaceae	Scaphyglottis_fusiformis	Adult	1
180	Brazilian_Core	28	86	1	Bromeliaceae	Tillandsia_bulbosa	Juvenile	1
181	Brazilian_Core	28	87	1	Bromeliaceae	Tillandsia_tenuifolia	Juvenile	1
186	Brazilian_Core	29	88	1	Bromeliaceae	Tillandsia_juncea	Juvenile	1
187	Brazilian_Core	29	89	2	Bromeliaceae	Tillandsia_tenuifolia	Juvenile	3
188	Brazilian_Core	29	90	2	Bromeliaceae	Tillandsia_tenuifolia	Juvenile	1
189	Brazilian_Core	29	91	2	Bromeliaceae	Tillandsia_tenuifolia	Juvenile	1
190	Brazilian_Core	29	92	3	Bromeliaceae	Tillandsia_bulbosa	Juvenile	1
193	Brazilian_Core	30	93	2	Bromeliaceae	Tillandsia_tenuifolia	Juvenile	2
197	Brazilian_Core	31	94	4	Orchidaceae	Epidendrum_difforme	Adult	3
198	Brazilian_Core	31	95	4	Orchidaceae	Gomesa_barbata	Adult	1
199	Brazilian_Core	31	95	4	Orchidaceae	Epidendrum_difforme	Juvenile	1
207	Brazilian_Core	32	96	1	Bromeliaceae	Tillandsia_bulbosa	Juvenile	1
208	Brazilian_Core	32	97	2	Bromeliaceae	Tillandsia_bulbosa	Juvenile	1
209	Brazilian_Core	32	98	3	Orchidaceae	Epidendrum_difforme	Adult	1
210	Brazilian_Core	32	98	3	Bromeliaceae	Tillandsia_juncea	Juvenile	3
211	Brazilian_Core	32	99	3	Bromeliaceae	Tillandsia_juncea	Juvenile	3
212	Brazilian_Core	32	100	3	Bromeliaceae	Tillandsia_juncea	Juvenile	1
213	Brazilian_Core	32	101	3	Bromeliaceae	Tillandsia_tenuifolia	Juvenile	6
214	Brazilian_Core	32	102	3	Orchidaceae	Dimerandra_emarginata	Juvenile	1
215	Brazilian_Core	32	103	3	Orchidaceae	Epidendrum_difforme	Juvenile	1
216	Brazilian_Core	32	104	4	Orchidaceae	Prosthechea_fragrans	Juvenile	1
217	Brazilian_Core	32	105	4	Orchidaceae	Gomesa_barbata	Juvenile	2
218	Brazilian_Core	32	106	5	Orchidaceae	Dimerandra_emarginata	Adult	1
219	Brazilian_Core	32	107	5	Orchidaceae	Prosthechea_alagoensis	Adult	2
222	Brazilian_Core	33	108	2	Bromeliaceae	Tillandsia_tenuifolia	Juvenile	3
223	Brazilian_Core	33	109	3	Orchidaceae	Cattleya_labiata	Juvenile	1
224	Brazilian_Core	33	110	4	Orchidaceae	Gomesa_barbata	Juvenile	2
225	Brazilian_Core	33	110	4	Orchidaceae	Gomesa_barbata	Adult	1
226	Brazilian_Core	33	110	4	Bromeliaceae	Tillandsia_tenuifolia	Adult	2
227	Brazilian_Core	33	111	4	Orchidaceae	Epidendrum_difforme	Adult	1
228	Brazilian_Core	33	111	4	Orchidaceae	Dimerandra_emarginata	Juvenile	1
229	Brazilian_Core	33	111	4	Bromeliaceae	Tillandsia_tenuifolia	Juvenile	2
230	Brazilian_Core	33	112	4	Bromeliaceae	Tillandsia_tenuifolia	Juvenile	1
231	Brazilian_Core	33	112	4	Bromeliaceae	Aechmea_stelligera	Juvenile	1
233	Brazilian_Core	34	113	2	Orchidaceae	Gomesa_barbata	Adult	1
234	Brazilian_Core	34	113	2	Bromeliaceae	Tillandsia_tenuifolia	Juvenile	2
235	Brazilian_Core	34	114	2	Orchidaceae	Gomesa_barbata	Adult	1
236	Brazilian_Core	34	115	2	Orchidaceae	Gomesa_barbata	Juvenile	1
237	Brazilian_Core	34	116	3	Orchidaceae	Gomesa_barbata	Adult	1
238	Brazilian_Core	34	116	3	Orchidaceae	Gomesa_barbata	Juvenile	2
239	Brazilian_Core	34	117	4	Orchidaceae	Gomesa_barbata	Adult	1
240	Brazilian_Core	34	118	4	Bromeliaceae	Aechmea_stelligera	Juvenile	1
241	Brazilian_Core	34	118	4	Orchidaceae	Scaphyglottis_fusiformis	Adult	4
242	Brazilian_Core	34	119	5	Orchidaceae	Prosthechea_fragrans	Adult	1
252	Brazilian_Core	35	120	1	Orchidaceae	Gomesa_barbata	Juvenile	1
253	Brazilian_Core	35	121	2	Bromeliaceae	Tillandsia_tenuifolia	Juvenile	4
254	Brazilian_Core	35	122	2	Orchidaceae	Notylia_lyrata	Adult	1
255	Brazilian_Core	35	123	3	Bromeliaceae	Tillandsia_tenuifolia	Adult	2
259	Brazilian_Core	36	124	1	Bromeliaceae	Tillandsia_tenuifolia	Juvenile	1
260	Brazilian_Core	36	125	2	Orchidaceae	Gomesa_barbata	Juvenile	1
261	Brazilian_Core	36	126	4	Bromeliaceae	Tillandsia_tenuifolia	Juvenile	2
262	Brazilian_Core	36	127	4	Bromeliaceae	Tillandsia_tenuifolia	Adult	1
263	Brazilian_Core	36	128	5	Bromeliaceae	Aechmea_stelligera	Adult	1
268	Brazilian_Edge	37	129	1	Bromeliaceae	Tillandsia_tenuifolia	Juvenile	11
269	Brazilian_Edge	37	130	2	Bromeliaceae	Tillandsia_tenuifolia	Juvenile	4
270	Brazilian_Edge	37	131	2	Bromeliaceae	Tillandsia_tenuifolia	Juvenile	1
271	Brazilian_Edge	37	132	3	Orchidaceae	Rodrighezia_bahiensis	Juvenile	1
272	Brazilian_Edge	37	133	3	Bromeliaceae	Tillandsia_tenuifolia	Adult	1
273	Brazilian_Edge	37	134	3	Orchidaceae	Epidendrum_nocturnum	Adult	1
274	Brazilian_Edge	37	135	4	Orchidaceae	Polystachya_concreta	Juvenile	1
278	Brazilian_Edge	38	135	2	Bromeliaceae	Aechmea_stelligera	Juvenile	1
279	Brazilian_Edge	38	136	2	Orchidaceae	Campylocentrum_crassyrhyzum	Adult	1
280	Brazilian_Edge	38	137	2	Bromeliaceae	Tillandsia_tenuifolia	Juvenile	1
281	Brazilian_Edge	38	138	3	Bromeliaceae	Tillandsia_tenuifolia	Juvenile	2
282	Brazilian_Edge	38	139	3	Bromeliaceae	Aechmea_stelligera	Juvenile	1
283	Brazilian_Edge	38	139	3	Bromeliaceae	Tillandsia_tenuifolia	Juvenile	1
284	Brazilian_Edge	38	140	4	Bromeliaceae	Aechmea_stelligera	Adult	1
285	Brazilian_Edge	39	141	2	Bromeliaceae	Tillandsia_bulbosa	Juvenile	1
286	Brazilian_Edge	39	142	2	Bromeliaceae	Tillandsia_tenuifolia	Juvenile	1
287	Brazilian_Edge	39	143	2	Bromeliaceae	Aechmea_stelligera	Juvenile	1
288	Brazilian_Edge	39	144	2	Bromeliaceae	Tillandsia_tenuifolia	Juvenile	1
289	Brazilian_Edge	39	145	3	Orchidaceae	Epidendrum_nocturnum	Juvenile	2
290	Brazilian_Edge	39	145	3	Bromeliaceae	Tillandsia_tenuifolia	Juvenile	1
291	Brazilian_Edge	39	146	3	Bromeliaceae	Tillandsia_tenuifolia	Juvenile	1
292	Brazilian_Edge	39	147	3	Bromeliaceae	Aechmea_stelligera	Juvenile	7
293	Brazilian_Edge	39	148	3	Orchidaceae	Polystachya_concreta	Juvenile	1
294	Brazilian_Edge	39	149	4	Orchidaceae	Epidendrum_difforme	Adult	2
295	Brazilian_Edge	39	149	4	Bromeliaceae	Tillandsia_tenuifolia	Juvenile	2
296	Brazilian_Edge	39	149	4	Bromeliaceae	Aechmea_stelligera	Juvenile	1
297	Brazilian_Edge	39	150	4	Orchidaceae	Polystachya_concreta	Juvenile	1
298	Brazilian_Edge	39	151	4	Orchidaceae	Cattleya_labiata	Adult	1
300	Brazilian_Edge	40	152	1	Bromeliaceae	Tillandsia_tenuifolia	Juvenile	3
301	Brazilian_Edge	40	153	2	Bromeliaceae	Aechmea_stelligera	Juvenile	3
302	Brazilian_Edge	40	154	2	Bromeliaceae	Tillandsia_tenuifolia	Juvenile	2
303	Brazilian_Edge	40	155	2	Bromeliaceae	Aechmea_stelligera	Juvenile	7
304	Brazilian_Edge	40	156	3	Bromeliaceae	Tillandsia_tenuifolia	Juvenile	1
305	Brazilian_Edge	40	157	3	Bromeliaceae	Aechmea_stelligera	Juvenile	3
306	Brazilian_Edge	41	159	1	Bromeliaceae	Tillandsia_tenuifolia	Juvenile	1
307	Brazilian_Edge	41	160	2	Bromeliaceae	Aechmea_stelligera	Juvenile	2
308	Brazilian_Edge	41	161	2	Bromeliaceae	Aechmea_stelligera	Juvenile	4
309	Brazilian_Edge	41	162	3	Bromeliaceae	Aechmea_stelligera	Juvenile	17
310	Brazilian_Edge	41	163	3	Bromeliaceae	Aechmea_stelligera	Juvenile	3
311	Brazilian_Edge	41	164	3	Bromeliaceae	Aechmea_stelligera	Juvenile	1
313	Brazilian_Edge	42	165	2	Bromeliaceae	Aechmea_stelligera	Juvenile	1
315	Brazilian_Core	43	166	5	Orchidaceae	Dichaea_panamensis	Adult	1
316	Brazilian_Core	43	166	5	Orchidaceae	Dichaea_panamensis	Juvenile	1
317	Brazilian_Core	43	166	5	Bromeliaceae	Aechmea_stelligera	Juvenile	1
318	Brazilian_Core	43	167	5	Bromeliaceae	Aechmea_stelligera	Adult	1
323	Brazilian_Core	44	168	1	Bromeliaceae	Tillandsia_tenuifolia	Juvenile	9
324	Brazilian_Core	44	169	2	Bromeliaceae	Tillandsia_juncea	Juvenile	1
325	Brazilian_Core	44	170	2	Bromeliaceae	Tillandsia_tenuifolia	Juvenile	1
326	Brazilian_Core	44	171	3	Bromeliaceae	Tillandsia_tenuifolia	Juvenile	5
327	Brazilian_Core	44	171	3	Bromeliaceae	Tillandsia_bulbosa	Juvenile	2
328	Brazilian_Core	44	172	3	Orchidaceae	Scaphyglottis_sickii	Adult	1
329	Brazilian_Core	44	173	3	Orchidaceae	Epidendrum_difforme	Adult	3
330	Brazilian_Core	44	173	3	Orchidaceae	Epidendrum_difforme	Juvenile	1
331	Brazilian_Core	44	173	3	Bromeliaceae	Tillandsia_tenuifolia	Adult	3
332	Brazilian_Core	44	174	3	Bromeliaceae	Tillandsia_tenuifolia	Juvenile	2
333	Brazilian_Core	44	175	3	Orchidaceae	Epidendrum_difforme	Juvenile	1
334	Brazilian_Core	44	175	3	Bromeliaceae	Tillandsia_tenuifolia	Juvenile	2
335	Brazilian_Core	44	176	4	Bromeliaceae	Tillandsia_juncea	Juvenile	1
343	Brazilian_Core	45	177	2	Bromeliaceae	Tillandsia_tenuifolia	Juvenile	5
344	Brazilian_Core	45	178	3	Bromeliaceae	Aechmea_stelligera	Juvenile	1
345	Brazilian_Core	45	179	3	Bromeliaceae	Tillandsia_tenuifolia	Adult	1
346	Brazilian_Core	45	179	3	Orchidaceae	Epidendrum_difforme	Adult	1
347	Brazilian_Core	45	180	3	Bromeliaceae	Tillandsia_tenuifolia	Juvenile	2
348	Brazilian_Core	45	180	3	Bromeliaceae	Aechmea_stelligera	Juvenile	2
349	Brazilian_Core	45	181	3	Orchidaceae	Epidendrum_difforme	Adult	1
350	Brazilian_Core	45	181	3	Orchidaceae	Dimerandra_emarginata	Adult	1
351	Brazilian_Core	45	181	3	Orchidaceae	Dimerandra_emarginata	Juvenile	1
352	Brazilian_Core	45	181	3	Bromeliaceae	Tillandsia_tenuifolia	Adult	3
353	Brazilian_Core	45	181	3	Bromeliaceae	Tillandsia_tenuifolia	Juvenile	2
354	Brazilian_Core	45	182	3	Bromeliaceae	Tillandsia_tenuifolia	Juvenile	4
355	Brazilian_Core	45	182	3	Bromeliaceae	Tillandsia_bulbosa	Juvenile	1
356	Brazilian_Core	45	183	4	Orchidaceae	Epidendrum_difforme	Juvenile	1
357	Brazilian_Core	45	184	4	Bromeliaceae	Tillandsia_tenuifolia	Adult	1
364	Brazilian_Core	46	185	1	Bromeliaceae	Tillandsia_bulbosa	Juvenile	1
365	Brazilian_Core	46	186	2	Bromeliaceae	Tillandsia_tenuifolia	Juvenile	1
366	Brazilian_Core	46	187	3	Bromeliaceae	Aechmea_stelligera	Juvenile	4
367	Brazilian_Core	46	188	4	Bromeliaceae	Aechmea_stelligera	Juvenile	1
368	Brazilian_Core	46	189	5	Orchidaceae	Dichaea_panamensis	Juvenile	1
371	Brazilian_Core	47	190	2	Bromeliaceae	Tillandsia_tenuifolia	Juvenile	1
372	Brazilian_Core	47	191	3	Bromeliaceae	Tillandsia_tenuifolia	Juvenile	1
373	Brazilian_Core	47	191	3	Bromeliaceae	Tillandsia_bulbosa	Juvenile	1
374	Brazilian_Core	47	191	3	Bromeliaceae	Aechmea_stelligera	Juvenile	1
379	Brazilian_Core	48	192	1	Bromeliaceae	Tillandsia_tenuifolia	Juvenile	1
380	Brazilian_Core	48	193	2	Bromeliaceae	Tillandsia_juncea	Juvenile	2
381	Brazilian_Core	48	194	2	Bromeliaceae	Tillandsia_tenuifolia	Juvenile	1
382	Brazilian_Core	48	195	2	Bromeliaceae	Aechmea_stelligera	Juvenile	1
383	Brazilian_Core	48	196	2	Bromeliaceae	Tillandsia_tenuifolia	Juvenile	2
384	Brazilian_Core	48	197	2	Orchidaceae	Prosthechea_fragrans	Juvenile	1
385	Brazilian_Core	48	198	2	Bromeliaceae	Tillandsia_bulbosa	Juvenile	1
386	Brazilian_Core	48	199	2	Bromeliaceae	Tillandsia_juncea	Juvenile	1
387	Brazilian_Core	48	200	3	Bromeliaceae	Aechmea_stelligera	Juvenile	1
395	Brazilian_Core	50	201	1	Bromeliaceae	Aechmea_stelligera	Juvenile	1
396	Brazilian_Core	50	202	1	Bromeliaceae	Tillandsia_tenuifolia	Juvenile	1
397	Brazilian_Core	50	203	2	Orchidaceae	Campylocentrum_crassyrhyzum	Adult	1
398	Brazilian_Core	50	204	2	Orchidaceae	Campylocentrum_crassyrhyzum	Juvenile	1
400	Brazilian_Core	51	205	3	Bromeliaceae	Aechmea_stelligera	Juvenile	1
401	Brazilian_Core	53	206	3	Bromeliaceae	Aechmea_stelligera	Juvenile	1
402	Brazilian_Core	53	207	4	Orchidaceae	Gomesa_barbata	Adult	1
403	Brazilian_Core	53	207	4	Orchidaceae	Rodrighezia_bahiensis	Juvenile	1
404	Brazilian_Core	53	208	4	Orchidaceae	Epidendrum_difforme	Juvenile	1
405	Brazilian_Core	53	209	4	Orchidaceae	Dimerandra_emarginata	Juvenile	1
406	Brazilian_Core	53	210	4	Orchidaceae	Campylocentrum_crassyrhyzum	Juvenile	3
407	Brazilian_Core	53	210	4	Orchidaceae	Epidendrum_difforme	Juvenile	1
408	Brazilian_Core	53	210	4	Orchidaceae	Gomesa_barbata	Adult	1
409	Brazilian_Core	53	211	4	Orchidaceae	Campylocentrum_crassyrhyzum	Adult	1
410	Brazilian_Core	53	211	4	Orchidaceae	Campylocentrum_crassyrhyzum	Juvenile	1
411	Brazilian_Core	53	212	5	Orchidaceae	Dichaea_panamensis	Adult	1
417	Brazilian_Core	55	213	2	Bromeliaceae	Tillandsia_tenuifolia	Juvenile	2
418	Brazilian_Core	55	214	3	Bromeliaceae	Tillandsia_juncea	Juvenile	1
419	Brazilian_Core	55	215	3	Bromeliaceae	Tillandsia_tenuifolia	Juvenile	1
420	Brazilian_Core	55	216	3	Bromeliaceae	Tillandsia_tenuifolia	Adult	2
421	Brazilian_Core	55	217	4	Bromeliaceae	Aechmea_stelligera	Juvenile	2
430	Brazilian_Core	56	218	2	Bromeliaceae	Tillandsia_tenuifolia	Juvenile	1
431	Brazilian_Core	56	219	2	Bromeliaceae	Tillandsia_tenuifolia	Juvenile	1
432	Brazilian_Core	56	220	4	Bromeliaceae	Aechmea_stelligera	Juvenile	1
433	Brazilian_Core	56	221	4	Bromeliaceae	Aechmea_stelligera	Juvenile	1
434	Brazilian_Core	56	222	5	Orchidaceae	Prosthechea_fragrans	Adult	1
439	Brazilian_Core	57	223	3	Bromeliaceae	Aechmea_stelligera	Juvenile	1
441	Brazilian_Core	58	224	3	Bromeliaceae	Tillandsia_tenuifolia	Juvenile	1
442	Brazilian_Core	58	225	3	Bromeliaceae	Tillandsia_juncea	Juvenile	1
443	Brazilian_Core	59	226	2	Bromeliaceae	Tillandsia_tenuifolia	Juvenile	1
447	Panamanian	62	227	3	Orchidaceae	Polystachya_foliosa	Adult	1
448	Panamanian	62	227	3	Orchidaceae	Polystachya_foliosa	Juvenile	1
450	Panamanian	63	228	4	Orchidaceae	Dichaea_panamensis	Adult	1
451	Panamanian	63	228	4	Orchidaceae	Scaphyglottis_behrii	Adult	1
452	Panamanian	63	228	4	Orchidaceae	Dichaea_panamensis	Seedling	4
453	Panamanian	63	229	5	Orchidaceae	Dichaea_panamensis	Adult	1
454	Panamanian	63	229	5	Orchidaceae	Scaphyglottis_behrii	Adult	1
455	Panamanian	63	229	5	Orchidaceae	Polystachya_foliosa	Adult	1
456	Panamanian	63	229	5	Orchidaceae	Dichaea_panamensis	Juvenile	1
457	Panamanian	63	230	5	Orchidaceae	Christensonella_uncata	Adult	2
458	Panamanian	63	230	5	Orchidaceae	Christensonella_uncata	Adult	2
459	Panamanian	63	230	5	Orchidaceae	Polystachya_foliosa	Adult	1
460	Panamanian	63	230	5	Orchidaceae	Christensonella_uncata	Juvenile	1
462	Panamanian	64	231	4	Orchidaceae	Christensonella_uncata	Adult	1
463	Panamanian	64	231	4	Orchidaceae	Scaphyglottis_behrii	Adult	1
464	Panamanian	64	231	4	Orchidaceae	Scaphyglottis_behrii	Juvenile	1
465	Panamanian	64	232	5	Orchidaceae	Scaphyglottis_longicaulis	Adult	1
466	Panamanian	64	232	5	Orchidaceae	Scaphyglottis_longicaulis	Adult	1
467	Panamanian	64	232	5	Orchidaceae	Christensonella_uncata	Adult	1
468	Panamanian	64	232	5	Orchidaceae	Scaphyglottis_longicaulis	Juvenile	3
473	Panamanian	67	233	2	Bromeliaceae	Catopsis_sessiliflora	Juvenile	1
478	Panamanian	68	234	2	Polypodiaceae	Microgramma_lycopodioides	Juvenile	1
479	Panamanian	68	235	2	Piperaceae	Peperomia_rotundifolia	Juvenile	1
480	Panamanian	68	235	2	Vittariaceae	Ananthacorus_angustifolius	Juvenile	1
481	Panamanian	68	236	3	Polypodiaceae	Niphidium_crassifolium	Juvenile	1
482	Panamanian	68	237	3	Polypodiaceae	Niphidium_crassifolium	Juvenile	1
483	Panamanian	68	238	3	Orchidaceae	Christensonella_uncata	Adult	2
484	Panamanian	68	238	3	Polypodiaceae	Niphidium_crassifolium	Adult	1
485	Panamanian	68	238	3	Vittariaceae	Vittaria_lineata	Juvenile	1
488	Panamanian	69	239	1	Piperaceae	Peperomia_rotundifolia	Juvenile	1
489	Panamanian	69	240	2	Piperaceae	Peperomia_rotundifolia	Juvenile	1
490	Panamanian	69	241	4	Orchidaceae	Trichocentrum_capistratum	Adult	1
491	Panamanian	69	241	4	Orchidaceae	Trichocentrum_capistratum	Adult	1
492	Panamanian	69	241	4	Piperaceae	Peperomia_rotundifolia	Juvenile	1
497	Panamanian	70	242	4	Araceae	Stenospermation_angustifolium	Adult	1
498	Panamanian	70	242	4	Araceae	Anthurium_friedrichsthalii	Adult	1
500	Panamanian	71	243	2	Orchidaceae	Campylocentrum_micranthum	Adult	1
501	Panamanian	71	243	2	Polypodiaceae	Dicranoglossum_panamense	Juvenile	1
502	Panamanian	71	244	3	Orchidaceae	Campylocentrum_micranthum	Adult	1
503	Panamanian	71	244	3	Orchidaceae	Campylocentrum_micranthum	Adult	1
504	Panamanian	71	244	3	Orchidaceae	Campylocentrum_micranthum	Juvenile	1
505	Panamanian	71	244	3	Orchidaceae	Campylocentrum_micranthum	Seedling	1
506	Panamanian	71	245	5	Orchidaceae	Scaphyglottis_longicaulis	Adult	2
507	Panamanian	71	245	5	Orchidaceae	Epidendrum_nocturnum	Adult	1
508	Panamanian	71	245	5	Gesneriaceae	Codonanthe_macradenia	Juvenile	1
509	Panamanian	71	245	5	Vittariaceae	Ananthacorus_angustifolius	Juvenile	1
510	Panamanian	71	245	5	Orchidaceae	Scaphyglottis_longicaulis	Seedling	1
511	Panamanian	73	246	2	Polypodiaceae	Microgramma_lycopodioides	Juvenile	1
512	Panamanian	73	247	2	Araceae	Anthurium_acutangulum	Juvenile	1
513	Panamanian	73	248	2	Aspleniaceae	Asplenium_serratum	Seedling	1
514	Panamanian	73	249	3	Piperaceae	Peperomia_rotundifolia	Juvenile	1
515	Panamanian	73	250	3	Orchidaceae	Prosthechea_fragrans	Juvenile	1
516	Panamanian	73	251	3	Aspleniaceae	Asplenium_serratum	Juvenile	1
517	Panamanian	73	252	4	Orchidaceae	Epidendrum_difforme	Adult	1
518	Panamanian	73	252	4	Gesneriaceae	Codonanthe_macradenia	Juvenile	1
519	Panamanian	73	253	4	Orchidaceae	Sobralia_fenzliana	Adult	1
520	Panamanian	73	253	4	Araceae	Anthurium_friedrichsthalii	Adult	1
521	Panamanian	73	253	4	Orchidaceae	Sobralia_fenzliana	Juvenile	1
522	Panamanian	73	253	4	Polypodiaceae	Microgramma_lycopodioides	Juvenile	1
523	Panamanian	73	253	4	Polypodiaceae	Microgramma_lycopodioides	Juvenile	1
549	Panamanian	74	254	2	Polypodiaceae	Dicranoglossum_panamense	Juvenile	1
550	Panamanian	74	255	3	Aspleniaceae	Asplenium_serratum	Juvenile	2
551	Panamanian	74	256	4	Araceae	Anthurium_scandens	Adult	1
552	Panamanian	74	257	4	Orchidaceae	Catasetum_viridiflavum	Adult	1
553	Panamanian	74	258	4	Araceae	Anthurium_scandens	Juvenile	1
554	Panamanian	74	259	4	Orchidaceae	Dichaea_panamensis	Juvenile	1
555	Panamanian	74	260	4	Gesneriaceae	Codonanthe_macradenia	Juvenile	1
556	Panamanian	74	261	5	Araceae	Anthurium_scandens	Juvenile	2
557	Panamanian	74	261	5	Araceae	Anthurium_scandens	Juvenile	1
558	Panamanian	74	262	5	Orchidaceae	Trigonidium_egertonianum	Adult	1
560	Panamanian	75	263	2	Araceae	Anthurium_acutangulum	Juvenile	1
561	Panamanian	75	264	3	Orchidaceae	Catasetum_viridiflavum	Seedling	1
562	Panamanian	75	265	3	Vittariaceae	Ananthacorus_angustifolius	Juvenile	2
563	Panamanian	75	265	3	Gesneriaceae	Codonanthe_macradenia	Juvenile	1
564	Panamanian	76	266	2	Orchidaceae	Catasetum_viridiflavum	Seedling	1
565	Panamanian	76	266	2	Orchidaceae	Catasetum_viridiflavum	Juvenile	1
566	Panamanian	76	267	5	Vittariaceae	Ananthacorus_angustifolius	Seedling	3
568	Panamanian	77	270	4	Orchidaceae	Catasetum_viridiflavum	Juvenile	1
570	Panamanian	79	271	3	Gesneriaceae	Codonanthe_macradenia	Juvenile	1
572	Panamanian	79	273	4	Orchidaceae	Catasetum_viridiflavum	Juvenile	1
574	Panamanian	79	275	5	Orchidaceae	Scaphyglottis_behrii	Adult	3
575	Panamanian	80	276	2	Polypodiaceae	Dicranoglossum_panamense	Juvenile	1
576	Panamanian	80	276	2	Polypodiaceae	Dicranoglossum_panamense	Juvenile	1
577	Panamanian	80	277	5	Aspleniaceae	Asplenium_serratum	Juvenile	2
580	Panamanian	81	278	2	Orchidaceae	Catasetum_viridiflavum	Juvenile	1
581	Panamanian	81	279	3	Bromeliaceae	Tillandsia_bulbosa	Juvenile	1
582	Panamanian	82	280	2	Polypodiaceae	Dicranoglossum_panamense	Juvenile	1
583	Panamanian	83	281	3	Orchidaceae	Catasetum_viridiflavum	Juvenile	1
584	Panamanian	83	283	3	Polypodiaceae	Dicranoglossum_panamense	Juvenile	1
585	Panamanian	84	284	3	Polypodiaceae	Microgramma_percussa	Adult	1
586	Panamanian	84	285	3	Aspleniaceae	Asplenium_serratum	Adult	1
587	Panamanian	84	286	4	Orchidaceae	Catasetum_viridiflavum	Adult	1
588	Panamanian	84	286	4	Vittariaceae	Ananthacorus_angustifolius	Juvenile	1
589	Panamanian	84	286	4	Vittariaceae	Ananthacorus_angustifolius	Seedling	1
590	Panamanian	84	286	4	Gesneriaceae	Codonanthe_macradenia	Seedling	1
591	Panamanian	87	287	5	Orchidaceae	Scaphyglottis_behrii	Adult	1
593	Panamanian	88	288	4	Orchidaceae	Scaphyglottis_behrii	Adult	1
594	Panamanian	88	288	4	Orchidaceae	Scaphyglottis_behrii	Adult	1
595	Panamanian	88	289	5	Vittariaceae	Ananthacorus_angustifolius	Seedling	2
596	Panamanian	88	289	5	Orchidaceae	Scaphyglottis_longicaulis	Adult	1
597	Panamanian	89	289	5	Orchidaceae	Dichaea_panamensis	Adult	1
598	Panamanian	89	289	5	Orchidaceae	Dichaea_panamensis	Juvenile	2
599	Panamanian	89	289	5	Orchidaceae	Scaphyglottis_longicaulis	Juvenile	3
600	Panamanian	89	289	5	Orchidaceae	Scaphyglottis_longicaulis	Juvenile	3
601	Panamanian	89	290	5	Orchidaceae	Scaphyglottis_longicaulis	Adult	2
602	Panamanian	89	291	5	Orchidaceae	Scaphyglottis_longicaulis	Juvenile	1
603	Panamanian	89	291	5	Orchidaceae	Scaphyglottis_longicaulis	Seedling	1
604	Panamanian	89	289	5	Orchidaceae	Scaphyglottis_longicaulis	Adult	5
605	Panamanian	89	289	5	Orchidaceae	Scaphyglottis_longicaulis	Juvenile	2
606	Panamanian	89	289	5	Vittariaceae	Ananthacorus_angustifolius	Juvenile	4
607	Panamanian	89	289	5	Vittariaceae	Ananthacorus_angustifolius	Juvenile	2
608	Panamanian	89	289	5	Vittariaceae	Ananthacorus_angustifolius	Juvenile	2
609	Panamanian	89	289	5	Orchidaceae	Dichaea_panamensis	Juvenile	1
610	Panamanian	89	289	5	Orchidaceae	Dichaea_panamensis	Juvenile	1
611	Panamanian	90	292	2	Bromeliaceae	Tillandsia_bulbosa	Seedling	1
612	Panamanian	90	293	3	Bromeliaceae	Tillandsia_bulbosa	Seedling	1
613	Panamanian	90	293	3	Bromeliaceae	Catopsis_sessiliflora	Juvenile	1
614	Panamanian	90	294	3	Orchidaceae	Mormodes_powellii	Juvenile	2
615	Panamanian	90	294	3	Orchidaceae	Prosthechea_fragrans	Juvenile	1
616	Panamanian	90	294	3	Orchidaceae	Mormodes_powellii	Juvenile	1
617	Panamanian	90	294	3	Orchidaceae	Scaphyglottis_behrii	Seedling	1
618	Panamanian	90	294	3	Orchidaceae	Scaphyglottis_behrii	Seedling	1
619	Panamanian	90	295	4	Orchidaceae	Scaphyglottis_behrii	Adult	1
620	Panamanian	90	296	5	Orchidaceae	Christensonella_uncata	Adult	4
623	Panamanian	92	297	5	Araceae	Anthurium_friedrichsthalii	Adult	1
625	Panamanian	93	298	3	Bromeliaceae	Catopsis_sessiliflora	Juvenile	1
2	Brazilian_Edge	1	NA	NA	Orchidaceae	Campylocentrum_crassyrhyzum	Juvenile	1
10	Brazilian_Edge	2	NA	NA	Bromeliaceae	Aechmea_stelligera	Juvenile	1
11	Brazilian_Edge	2	NA	NA	Bromeliaceae	Tillandsia_juncea	Juvenile	1
23	Brazilian_Edge	9	NA	NA	Orchidaceae	Campylocentrum_crassyrhyzum	Adult	1
24	Brazilian_Edge	9	NA	NA	Orchidaceae	Campylocentrum_crassyrhyzum	Juvenile	2
26	Brazilian_Edge	11	NA	NA	Orchidaceae	Cattleya_labiata	Adult	1
36	Brazilian_Edge	18	NA	NA	Orchidaceae	Scaphyglottis_fusiformis	Adult	8
37	Brazilian_Edge	18	NA	NA	Bromeliaceae	Tillandsia_tenuifolia	Adult	2
38	Brazilian_Edge	18	NA	NA	Bromeliaceae	Aechmea_stelligera	Seedling	1
39	Brazilian_Edge	18	NA	NA	Orchidaceae	Scaphyglottis_fusiformis	Adult	6
40	Brazilian_Edge	18	NA	NA	Bromeliaceae	Tillandsia_tenuifolia	Seedling	3
41	Brazilian_Edge	18	NA	NA	Bromeliaceae	Tillandsia_juncea	Adult	1
42	Brazilian_Edge	20	NA	NA	Orchidaceae	Scaphyglottis_sickii	Juvenile	11
54	Brazilian_Edge	21	NA	NA	Orchidaceae	Campylocentrum_crassyrhyzum	Adult	1
63	Brazilian_Edge	23	NA	NA	Orchidaceae	Dichaea_panamensis	Adult	4
64	Brazilian_Edge	23	NA	NA	Orchidaceae	Scaphyglottis_sickii	Adult	17
65	Brazilian_Edge	23	NA	NA	Orchidaceae	Dichaea_panamensis	Adult	2
66	Brazilian_Edge	23	NA	NA	Bromeliaceae	Tillandsia_tenuifolia	Juvenile	1
67	Brazilian_Edge	23	NA	NA	Orchidaceae	Scaphyglottis_sickii	Adult	7
68	Brazilian_Edge	23	NA	NA	Orchidaceae	Campylocentrum_crassyrhyzum	Juvenile	1
71	Brazilian_Edge	24	NA	NA	Orchidaceae	Dichaea_panamensis	Adult	1
97	Brazilian_Core	25	NA	NA	Orchidaceae	Scaphyglottis_fusiformis	Juvenile	1
98	Brazilian_Core	25	NA	NA	Bromeliaceae	Tillandsia_tenuifolia	Adult	1
99	Brazilian_Core	25	NA	NA	Bromeliaceae	Tillandsia_bulbosa	Juvenile	1
100	Brazilian_Core	25	NA	NA	Bromeliaceae	Tillandsia_juncea	Adult	2
101	Brazilian_Core	25	NA	NA	Bromeliaceae	Tillandsia_juncea	Juvenile	4
102	Brazilian_Core	25	NA	NA	Bromeliaceae	Aechmea_stelligera	Juvenile	1
103	Brazilian_Core	25	NA	NA	Bromeliaceae	Tillandsia_usneoides	Adult	1
104	Brazilian_Core	25	NA	NA	Orchidaceae	Cattleya_labiata	Adult	1
123	Brazilian_Core	26	NA	NA	Orchidaceae	Anathallis_sclerophylla	Adult	1
124	Brazilian_Core	26	NA	NA	Bromeliaceae	Tillandsia_tenuifolia	Juvenile	3
125	Brazilian_Core	26	NA	NA	Bromeliaceae	Tillandsia_tenuifolia	Adult	1
126	Brazilian_Core	26	NA	NA	Orchidaceae	Cattleya_labiata	Adult	1
127	Brazilian_Core	26	NA	NA	Orchidaceae	Prosthechea_alagoensis	Adult	3
128	Brazilian_Core	26	NA	NA	Bromeliaceae	Tillandsia_tenuifolia	Juvenile	3
129	Brazilian_Core	26	NA	NA	Orchidaceae	Polystachya_concreta	Adult	1
130	Brazilian_Core	26	NA	NA	Bromeliaceae	Tillandsia_usneoides	Adult	1
131	Brazilian_Core	26	NA	NA	Bromeliaceae	Tillandsia_tenuifolia	Juvenile	1
132	Brazilian_Core	26	NA	NA	Bromeliaceae	Tillandsia_juncea	Juvenile	2
170	Brazilian_Core	27	NA	NA	Bromeliaceae	Tillandsia_usneoides	Adult	1
171	Brazilian_Core	27	NA	NA	Orchidaceae	Epidendrum_difforme	Adult	2
172	Brazilian_Core	27	NA	NA	Bromeliaceae	Tillandsia_tenuifolia	Adult	1
173	Brazilian_Core	27	NA	NA	Orchidaceae	Scaphyglottis_fusiformis	Adult	1
174	Brazilian_Core	27	NA	NA	Orchidaceae	Prosthechea_alagoensis	Adult	1
175	Brazilian_Core	27	NA	NA	Bromeliaceae	Aechmea_stelligera	Juvenile	2
176	Brazilian_Core	27	NA	NA	Bromeliaceae	Tillandsia_juncea	Juvenile	1
177	Brazilian_Core	27	NA	NA	Bromeliaceae	Tillandsia_tenuifolia	Adult	4
178	Brazilian_Core	27	NA	NA	Orchidaceae	Gomesa_barbata	Adult	1
179	Brazilian_Core	27	NA	NA	Orchidaceae	Prosthechea_alagoensis	Adult	1
182	Brazilian_Core	28	NA	NA	Bromeliaceae	Tillandsia_tenuifolia	Adult	1
183	Brazilian_Core	28	NA	NA	Orchidaceae	Epidendrum_difforme	Adult	1
184	Brazilian_Core	28	NA	NA	Orchidaceae	Gomesa_barbata	Adult	1
185	Brazilian_Core	28	NA	NA	Bromeliaceae	Tillandsia_tenuifolia	Juvenile	4
191	Brazilian_Core	29	NA	NA	Bromeliaceae	Tillandsia_tenuifolia	Adult	3
192	Brazilian_Core	29	NA	NA	Bromeliaceae	Tillandsia_bulbosa	Adult	1
194	Brazilian_Core	30	NA	NA	Bromeliaceae	Tillandsia_tenuifolia	Adult	2
195	Brazilian_Core	30	NA	NA	Bromeliaceae	Tillandsia_tenuifolia	Juvenile	3
196	Brazilian_Core	30	NA	NA	Orchidaceae	Prosthechea_alagoensis	Adult	1
200	Brazilian_Core	31	NA	NA	Bromeliaceae	Tillandsia_juncea	Adult	1
201	Brazilian_Core	31	NA	NA	Bromeliaceae	Tillandsia_tenuifolia	Adult	2
202	Brazilian_Core	31	NA	NA	Orchidaceae	Trigonidium_acuminatum	Adult	1
203	Brazilian_Core	31	NA	NA	Bromeliaceae	Tillandsia_juncea	Juvenile	1
204	Brazilian_Core	31	NA	NA	Orchidaceae	Anathallis_sclerophylla	Adult	1
205	Brazilian_Core	31	NA	NA	Orchidaceae	Maxillaria_ochroleuca	Adult	1
206	Brazilian_Core	31	NA	NA	Bromeliaceae	Tillandsia_tenuifolia	Juvenile	3
220	Brazilian_Core	32	NA	NA	Bromeliaceae	Tillandsia_tenuifolia	Juvenile	1
221	Brazilian_Core	32	NA	NA	Bromeliaceae	Tillandsia_tenuifolia	Adult	1
232	Brazilian_Core	33	NA	NA	Bromeliaceae	Tillandsia_juncea	Juvenile	1
243	Brazilian_Core	34	NA	NA	Bromeliaceae	Tillandsia_juncea	Juvenile	1
244	Brazilian_Core	34	NA	NA	Orchidaceae	Maxillaria_ochroleuca	Adult	1
245	Brazilian_Core	34	NA	NA	Orchidaceae	Gomesa_barbata	Adult	1
246	Brazilian_Core	34	NA	NA	Orchidaceae	Epidendrum_difforme	Adult	2
247	Brazilian_Core	34	NA	NA	Orchidaceae	Epidendrum_difforme	Juvenile	1
248	Brazilian_Core	34	NA	NA	Orchidaceae	Polystachya_concreta	Adult	1
249	Brazilian_Core	34	NA	NA	Bromeliaceae	Tillandsia_tenuifolia	Adult	1
250	Brazilian_Core	34	NA	NA	Bromeliaceae	Tillandsia_bulbosa	Juvenile	1
251	Brazilian_Core	34	NA	NA	Bromeliaceae	Aechmea_stelligera	Juvenile	1
256	Brazilian_Core	35	NA	NA	Bromeliaceae	Tillandsia_tenuifolia	Juvenile	6
257	Brazilian_Core	35	NA	NA	Bromeliaceae	Tillandsia_tenuifolia	Adult	1
258	Brazilian_Core	35	NA	NA	Bromeliaceae	Aechmea_stelligera	Adult	1
264	Brazilian_Core	36	NA	NA	Bromeliaceae	Tillandsia_juncea	Juvenile	1
265	Brazilian_Core	36	NA	NA	Bromeliaceae	Tillandsia_tenuifolia	Adult	1
266	Brazilian_Core	36	NA	NA	Bromeliaceae	Tillandsia_tenuifolia	Adult	4
267	Brazilian_Core	36	NA	NA	Orchidaceae	Maxillaria_ochroleuca	Adult	2
275	Brazilian_Edge	37	NA	NA	Bromeliaceae	Tillandsia_usneoides	Adult	5
276	Brazilian_Edge	37	NA	NA	Bromeliaceae	Tillandsia_tenuifolia	Juvenile	6
277	Brazilian_Edge	37	NA	NA	Bromeliaceae	Tillandsia_bulbosa	Juvenile	1
299	Brazilian_Edge	39	NA	NA	Bromeliaceae	Tillandsia_tenuifolia	Juvenile	1
312	Brazilian_Edge	41	NA	NA	Bromeliaceae	Aechmea_stelligera	Juvenile	2
314	Brazilian_Edge	42	NA	NA	Bromeliaceae	Aechmea_stelligera	Adult	1
319	Brazilian_Core	43	NA	NA	Orchidaceae	Scaphyglottis_sickii	Adult	2
320	Brazilian_Core	43	NA	NA	Bromeliaceae	Aechmea_stelligera	Juvenile	2
321	Brazilian_Core	43	NA	NA	Bromeliaceae	Aechmea_stelligera	Adult	5
322	Brazilian_Core	43	NA	NA	Orchidaceae	Dimerandra_emarginata	Juvenile	1
336	Brazilian_Core	43	NA	NA	Orchidaceae	Dimerandra_emarginata	Juvenile	1
337	Brazilian_Core	44	NA	NA	Orchidaceae	Dichaea_panamensis	Adult	1
338	Brazilian_Core	44	NA	NA	Orchidaceae	Epidendrum_riggidum	Adult	1
339	Brazilian_Core	44	NA	NA	Bromeliaceae	Aechmea_stelligera	Juvenile	1
340	Brazilian_Core	44	NA	NA	Bromeliaceae	Tillandsia_tenuifolia	Adult	5
341	Brazilian_Core	44	NA	NA	Bromeliaceae	Aechmea_stelligera	Adult	2
342	Brazilian_Core	44	NA	NA	Orchidaceae	Scaphyglottis_sickii	Adult	1
358	Brazilian_Core	45	NA	NA	Bromeliaceae	Aechmea_stelligera	Adult	1
359	Brazilian_Core	45	NA	NA	Bromeliaceae	Tillandsia_tenuifolia	Juvenile	7
360	Brazilian_Core	45	NA	NA	Bromeliaceae	Tillandsia_juncea	Adult	1
361	Brazilian_Core	45	NA	NA	Orchidaceae	Cattleya_labiata	Adult	1
362	Brazilian_Core	45	NA	NA	Bromeliaceae	Tillandsia_tenuifolia	Adult	1
363	Brazilian_Core	45	NA	NA	Orchidaceae	Epidendrum_difforme	Juvenile	1
369	Brazilian_Core	46	NA	NA	Bromeliaceae	Tillandsia_tenuifolia	Juvenile	3
370	Brazilian_Core	46	NA	NA	Bromeliaceae	Aechmea_stelligera	Adult	1
375	Brazilian_Core	47	NA	NA	Bromeliaceae	Tillandsia_tenuifolia	Adult	1
376	Brazilian_Core	47	NA	NA	Bromeliaceae	Tillandsia_usneoides	Adult	1
377	Brazilian_Core	47	NA	NA	Orchidaceae	Epidendrum_difforme	Juvenile	1
378	Brazilian_Core	47	NA	NA	Bromeliaceae	Tillandsia_tenuifolia	Juvenile	1
388	Brazilian_Core	48	NA	NA	Bromeliaceae	Tillandsia_tenuifolia	Adult	1
389	Brazilian_Core	48	NA	NA	Bromeliaceae	Tillandsia_tenuifolia	Juvenile	5
390	Brazilian_Core	48	NA	NA	Bromeliaceae	Tillandsia_juncea	Adult	1
391	Brazilian_Core	48	NA	NA	Bromeliaceae	Aechmea_stelligera	Adult	1
392	Brazilian_Core	48	NA	NA	Bromeliaceae	Aechmea_stelligera	Juvenile	2
393	Brazilian_Core	48	NA	NA	Orchidaceae	Scaphyglottis_sickii	Adult	1
394	Brazilian_Core	49	NA	NA	Bromeliaceae	Aechmea_stelligera	Juvenile	1
399	Brazilian_Core	50	NA	NA	Orchidaceae	Cattleya_labiata	Adult	1
412	Brazilian_Core	53	NA	NA	Bromeliaceae	Tillandsia_tenuifolia	Juvenile	1
413	Brazilian_Core	53	NA	NA	Bromeliaceae	Aechmea_stelligera	Juvenile	2
414	Brazilian_Core	54	NA	NA	Orchidaceae	Prosthechea_fragrans	Adult	2
415	Brazilian_Core	54	NA	NA	Orchidaceae	Gomesa_barbata	Adult	2
416	Brazilian_Core	54	NA	NA	Orchidaceae	Epidendrum_difforme	Adult	1
422	Brazilian_Core	55	NA	NA	Orchidaceae	Maxillaria_ochroleuca	Juvenile	1
423	Brazilian_Core	55	NA	NA	Bromeliaceae	Tillandsia_tenuifolia	Adult	1
424	Brazilian_Core	55	NA	NA	Orchidaceae	Epidendrum_difforme	Juvenile	1
425	Brazilian_Core	55	NA	NA	Orchidaceae	Prosthechea_fragrans	Adult	1
426	Brazilian_Core	55	NA	NA	Orchidaceae	Scaphyglottis_fusiformis	Adult	1
427	Brazilian_Core	55	NA	NA	Orchidaceae	Trigonidium_acuminatum	Adult	1
428	Brazilian_Core	55	NA	NA	Bromeliaceae	Tillandsia_bulbosa	Juvenile	1
429	Brazilian_Core	55	NA	NA	Bromeliaceae	Tillandsia_tenuifolia	Juvenile	1
435	Brazilian_Core	56	NA	NA	Orchidaceae	Scaphyglottis_fusiformis	Adult	1
436	Brazilian_Core	56	NA	NA	Orchidaceae	Epidendrum_difforme	Adult	1
437	Brazilian_Core	56	NA	NA	Orchidaceae	Epidendrum_difforme	Juvenile	1
438	Brazilian_Core	56	NA	NA	Cactaceae	Rhypsalis_baccifera	Juvenile	1
440	Brazilian_Core	57	NA	NA	Bromeliaceae	Tillandsia_juncea	Adult	1
444	Brazilian_Core	59	NA	NA	Bromeliaceae	Tillandsia_tenuifolia	Adult	1
445	Brazilian_Core	59	NA	NA	Bromeliaceae	Aechmea_stelligera	Adult	1
446	Brazilian_Core	59	NA	NA	Bromeliaceae	Aechmea_stelligera	Juvenile	1
449	Panamanian	62	NA	NA	Orchidaceae	Christensonella_uncata	Adult	3
461	Panamanian	63	NA	NA	Orchidaceae	Epidendrum_difforme	Adult	1
469	Panamanian	64	NA	NA	Orchidaceae	Scaphyglottis_behrii	Adult	1
470	Panamanian	64	NA	NA	Orchidaceae	Masdevallia_livingstoneana	Juvenile	1
471	Panamanian	64	NA	NA	Orchidaceae	Masdevallia_livingstoneana	Seedling	3
472	Panamanian	65	NA	NA	Orchidaceae	Dichaea_panamensis	Juvenile	2
474	Panamanian	67	NA	NA	Orchidaceae	Christensonella_uncata	Adult	4
475	Panamanian	67	NA	NA	Orchidaceae	Christensonella_uncata	Adult	1
476	Panamanian	67	NA	NA	Orchidaceae	Christensonella_uncata	Adult	1
477	Panamanian	68	NA	NA	Cactaceae	Epiphyllum_phyllanthus	Seedling	1
486	Panamanian	68	NA	NA	Orchidaceae	Masdevallia_livingstoneana	Adult	1
487	Panamanian	68	NA	NA	Orchidaceae	Masdevallia_livingstoneana	Adult	1
493	Panamanian	69	NA	NA	Orchidaceae	Scaphyglottis_longicaulis	Adult	1
494	Panamanian	69	NA	NA	Araceae	Anthurium_friedrichsthalii	Adult	1
495	Panamanian	69	NA	NA	Orchidaceae	Scaphyglottis_longicaulis	Juvenile	1
496	Panamanian	69	NA	NA	Bromeliaceae	Tillandsia_anceps	Juvenile	1
499	Panamanian	70	NA	NA	Orchidaceae	Christensonella_uncata	Adult	1
524	Panamanian	73	NA	NA	Araceae	Anthurium_friedrichsthalii	Adult	2
525	Panamanian	73	NA	NA	Orchidaceae	Sobralia_fenzliana	Adult	1
526	Panamanian	73	NA	NA	Orchidaceae	Trichosalpinx_orbicularis	Adult	1
527	Panamanian	73	NA	NA	Orchidaceae	Trichosalpinx_orbicularis	Adult	1
528	Panamanian	73	NA	NA	Orchidaceae	Scaphyglottis_longicaulis	Adult	5
529	Panamanian	73	NA	NA	Orchidaceae	Scaphyglottis_longicaulis	Adult	4
530	Panamanian	73	NA	NA	Vittariaceae	Ananthacorus_angustifolius	Adult	1
531	Panamanian	73	NA	NA	Orchidaceae	Scaphyglottis_longicaulis	Adult	1
532	Panamanian	73	NA	NA	Orchidaceae	Trichopilia_maculata	Adult	1
533	Panamanian	73	NA	NA	Orchidaceae	Sobralia_fragans	Adult	1
534	Panamanian	73	NA	NA	Orchidaceae	Trichosalpinx_orbicularis	Seedling	1
535	Panamanian	73	NA	NA	Orchidaceae	Trichosalpinx_orbicularis	Juvenile	1
536	Panamanian	73	NA	NA	Polypodiaceae	Microgramma_lycopodioides	Juvenile	1
537	Panamanian	73	NA	NA	Orchidaceae	Heterotaxis_discolor	Juvenile	1
538	Panamanian	73	NA	NA	Piperaceae	Peperomia_cordulata	Juvenile	2
539	Panamanian	73	NA	NA	Araceae	Anthurium_acutangulum	Juvenile	1
540	Panamanian	73	NA	NA	Orchidaceae	Trichosalpinx_orbicularis	Juvenile	1
541	Panamanian	73	NA	NA	Aspleniaceae	Asplenium_serratum	Seedling	1
542	Panamanian	73	NA	NA	Orchidaceae	Trichopilia_maculata	Juvenile	1
543	Panamanian	73	NA	NA	Vittariaceae	Ananthacorus_angustifolius	Juvenile	3
544	Panamanian	73	NA	NA	Polypodiaceae	Microgramma_percussa	Juvenile	1
545	Panamanian	73	NA	NA	Aspleniaceae	Asplenium_serratum	Adult	1
546	Panamanian	73	NA	NA	Orchidaceae	Trichopilia_maculata	Adult	1
547	Panamanian	73	NA	NA	Orchidaceae	Scaphyglottis_longicaulis	Adult	1
548	Panamanian	73	NA	NA	Orchidaceae	Prosthechea_fragrans	Adult	1
559	Panamanian	74	NA	NA	Vittariaceae	Ananthacorus_angustifolius	Adult	1
569	Panamanian	78	NA	NA	Orchidaceae	Christensonella_uncata	Adult	1
578	Panamanian	80	NA	NA	Vittariaceae	Ananthacorus_angustifolius	Adult	1
579	Panamanian	80	NA	NA	Vittariaceae	Ananthacorus_angustifolius	Juvenile	1
621	Panamanian	90	NA	NA	Orchidaceae	Christensonella_uncata	Adult	1
622	Panamanian	90	NA	NA	Bromeliaceae	Guzmania_subcorymbosa	Juvenile	1
624	Panamanian	92	NA	NA	Araceae	Anthurium_hacumense	Juvenile	1
