# Supplementary material for: Branchfall as a Demographic Filter for Epiphyte Communities: Lessons from Forest Floor-Based Sampling
Source: PLoS One. 2015 Jun 17;10(6):e0128019. doi: 10.1371/journal.pone.0128019 (PMC4470510; doi:10.1371/journal.pone.0128019)
Supplement: S4 Dataset — (TXT) [file pone.0128019.s004.TXT]

X	Y	SpeciesCode	Family	Diameter	Transect	SizeClass
9	64.54	70.84	Niphidium_crassifolium	Polypodiaceae	25.5	67	3
10	65.51	71.48	Anetium_citrifolium	Vittariaceae	23.9	67	3
11	64.2	71.54	Trichomanes_nummularium	Hymenophyllaceae	66.9	67	5
12	64.2	71.54	Ananthacorus_angustifolius	Vittariaceae	66.9	67	5
13	64.2	71.54	Ananthacorus_angustifolius	Vittariaceae	66.9	67	5
14	64.2	71.54	Ananthacorus_angustifolius	Vittariaceae	66.9	67	5
15	64.2	71.54	Ananthacorus_angustifolius	Vittariaceae	66.9	67	5
16	64.2	71.54	Ananthacorus_angustifolius	Vittariaceae	66.9	67	5
17	64.2	71.54	Microgramma_percussa	Polypodiaceae	54.1	67	4
18	64.2	71.54	Ananthacorus_angustifolius	Vittariaceae	66.9	67	5
19	64.2	71.54	Ananthacorus_angustifolius	Vittariaceae	66.9	67	5
20	64.2	71.54	Ananthacorus_angustifolius	Vittariaceae	66.9	67	5
21	64.2	71.54	Ananthacorus_angustifolius	Vittariaceae	66.9	67	5
22	64.2	71.54	Ananthacorus_angustifolius	Vittariaceae	66.9	67	5
23	64.2	71.54	Ananthacorus_angustifolius	Vittariaceae	66.9	67	5
24	64.2	71.54	Ananthacorus_angustifolius	Vittariaceae	66.9	67	5
25	64.2	71.54	Microgramma_percussa	Polypodiaceae	66.9	67	5
26	64.2	71.54	Vriesea_gladioliflora	Bromeliaceae	66.9	67	5
27	64.2	71.54	Dicranoglossum_panamense	Polypodiaceae	54.1	67	4
28	64.2	71.54	Vriesea_gladioliflora	Bromeliaceae	54.1	67	4
29	64.2	71.54	Ananthacorus_angustifolius	Vittariaceae	54.1	67	4
30	64.2	71.54	Vriesea_gladioliflora	Bromeliaceae	54.1	67	4
31	64.2	71.54	Ananthacorus_angustifolius	Vittariaceae	54.1	67	4
32	64.2	71.54	Ananthacorus_angustifolius	Vittariaceae	54.1	67	4
33	64.2	71.54	Ananthacorus_angustifolius	Vittariaceae	54.1	67	4
34	64.2	71.54	Campyloneurum_aphanophlebium	Polypodiaceae	54.1	67	4
35	64.2	71.54	Ananthacorus_angustifolius	Vittariaceae	54.1	67	4
36	64.2	71.54	Ananthacorus_angustifolius	Vittariaceae	54.1	67	4
37	59.6	71.84	Christensonella_uncata	Orchidaceae	429.9	67	8
38	59.6	71.84	Christensonella_uncata	Orchidaceae	429.9	67	8
39	59.6	71.84	Christensonella_uncata	Orchidaceae	429.9	67	8
40	59.6	71.84	Christensonella_uncata	Orchidaceae	429.9	67	8
41	59.6	71.84	Christensonella_uncata	Orchidaceae	429.9	67	8
42	59.6	71.84	Specklinia_brighamii	Orchidaceae	429.9	67	8
43	59.6	71.84	Specklinia_brighamii	Orchidaceae	429.9	67	8
44	59.6	71.84	Christensonella_uncata	Orchidaceae	429.9	67	8
45	59.6	71.84	Elaphoglossum_sporadolepis	Lomariopsidaceae	429.9	67	8
46	59.6	71.84	Specklinia_brighamii	Orchidaceae	429.9	67	8
47	59.6	71.84	Specklinia_brighamii	Orchidaceae	429.9	67	8
48	59.6	71.84	Specklinia_brighamii	Orchidaceae	429.9	67	8
49	59.6	71.84	Christensonella_uncata	Orchidaceae	429.9	67	8
50	59.6	71.84	Specklinia_brighamii	Orchidaceae	429.9	67	8
51	59.6	71.84	Christensonella_uncata	Orchidaceae	429.9	67	8
52	59.6	71.84	Elaphoglossum_sporadolepis	Lomariopsidaceae	429.9	67	8
53	59.6	71.84	Elaphoglossum_sporadolepis	Lomariopsidaceae	429.9	67	8
54	59.6	71.84	Specklinia_brighamii	Orchidaceae	429.9	67	8
55	59.6	71.84	Specklinia_brighamii	Orchidaceae	429.9	67	8
56	59.6	71.84	Specklinia_brighamii	Orchidaceae	429.9	67	8
57	59.6	71.84	Elaphoglossum_sporadolepis	Lomariopsidaceae	429.9	67	8
58	59.6	71.84	Christensonella_uncata	Orchidaceae	429.9	67	8
59	59.6	71.84	Christensonella_uncata	Orchidaceae	429.9	67	8
60	59.6	71.84	Christensonella_uncata	Orchidaceae	429.9	67	8
61	59.6	71.84	Christensonella_uncata	Orchidaceae	429.9	67	8
62	59.6	71.84	Christensonella_uncata	Orchidaceae	429.9	67	8
63	59.6	71.84	Specklinia_brighamii	Orchidaceae	429.9	67	8
64	59.6	71.84	Specklinia_brighamii	Orchidaceae	429.9	67	8
65	59.6	72.55	Christensonella_uncata	Orchidaceae	429.9	67	8
66	59.6	72.55	Elaphoglossum_sporadolepis	Lomariopsidaceae	429.9	67	8
67	59.6	72.55	Christensonella_uncata	Orchidaceae	429.9	67	8
68	59.6	72.55	Specklinia_brighamii	Orchidaceae	429.9	67	8
69	59.6	72.55	Christensonella_uncata	Orchidaceae	429.9	67	8
70	59.6	72.55	Christensonella_uncata	Orchidaceae	429.9	67	8
71	59.6	72.55	Christensonella_uncata	Orchidaceae	429.9	67	8
72	59.6	72.55	Christensonella_uncata	Orchidaceae	429.9	67	8
73	59.6	72.55	Elaphoglossum_sporadolepis	Lomariopsidaceae	429.9	67	8
74	59.6	72.55	Anthurium_friedrichsthalii	Araceae	429.9	67	8
75	59.6	72.55	Christensonella_uncata	Orchidaceae	429.9	67	8
76	59.6	72.55	Christensonella_uncata	Orchidaceae	429.9	67	8
77	59.6	72.55	Christensonella_uncata	Orchidaceae	429.9	67	8
78	59.6	72.55	Christensonella_uncata	Orchidaceae	429.9	67	8
79	59.6	72.55	Christensonella_uncata	Orchidaceae	429.9	67	8
80	59.6	72.55	Christensonella_uncata	Orchidaceae	429.9	67	8
81	59.6	72.55	Christensonella_uncata	Orchidaceae	429.9	67	8
82	59.6	72.55	Christensonella_uncata	Orchidaceae	429.9	67	8
83	59.6	72.55	Christensonella_uncata	Orchidaceae	429.9	67	8
84	59.6	72.55	Christensonella_uncata	Orchidaceae	429.9	67	8
85	59.6	72.55	Christensonella_uncata	Orchidaceae	429.9	67	8
86	59.6	72.55	Christensonella_uncata	Orchidaceae	429.9	67	8
87	59.6	72.55	Specklinia_brighamii	Orchidaceae	429.9	67	8
88	60.8	73.1	Trichomanes_ovale	Hymenophyllaceae	54.1	67	4
89	60.8	73.1	Trichomanes_angustifrons	Hymenophyllaceae	44.6	67	4
90	60.8	73.1	Trichomanes_angustifrons	Hymenophyllaceae	44.6	67	4
91	59	73.8	Philodendron_sagittifolium	Araceae	127.4	67	6
92	59	73.8	Philodendron_sagittifolium	Araceae	127.4	67	6
93	59	73.8	Philodendron_sagittifolium	Araceae	127.4	67	6
94	62.38	74.16	Vriesea_gladioliflora	Bromeliaceae	63.7	67	5
95	62.38	74.16	Dichaea_panamensis	Orchidaceae	51	67	4
96	62.38	74.16	Vriesea_gladioliflora	Bromeliaceae	51	67	4
97	62.38	74.16	Ananthacorus_angustifolius	Vittariaceae	51	67	4
98	62.15	65.05	Scaphyglottis_longicaulis	Orchidaceae	308.9	68	8
99	62.09	65.11	Trichosalpinx_orbicularis	Orchidaceae	372.6	68	8
100	62.09	65.11	Elaphoglossum_sporadolepis	Lomariopsidaceae	372.6	68	8
101	62.09	65.11	Scaphyglottis_longicaulis	Orchidaceae	372.6	68	8
102	62.09	65.11	Scaphyglottis_longicaulis	Orchidaceae	372.6	68	8
103	62.09	65.11	Scaphyglottis_longicaulis	Orchidaceae	372.6	68	8
104	62.09	65.11	Elaphoglossum_sporadolepis	Lomariopsidaceae	372.6	68	8
105	62.09	65.11	Elaphoglossum_sporadolepis	Lomariopsidaceae	372.6	68	8
106	62.07	65.13	Trichosalpinx_orbicularis	Orchidaceae	391.7	68	8
107	62.07	65.13	Scaphyglottis_longicaulis	Orchidaceae	391.7	68	8
108	62.07	65.13	Scaphyglottis_longicaulis	Orchidaceae	391.7	68	8
109	62.07	65.13	Trichosalpinx_orbicularis	Orchidaceae	391.7	68	8
110	62.06	65.14	Specklinia_brighamii	Orchidaceae	391.7	68	8
111	62.06	65.14	Elaphoglossum_sporadolepis	Lomariopsidaceae	391.7	68	8
112	62.06	65.14	Scaphyglottis_longicaulis	Orchidaceae	372.6	68	8
113	62.05	65.15	Specklinia_brighamii	Orchidaceae	391.7	68	8
114	62.05	65.15	Elaphoglossum_sporadolepis	Lomariopsidaceae	391.7	68	8
115	62.05	65.15	Specklinia_brighamii	Orchidaceae	391.7	68	8
116	62.05	65.15	Scaphyglottis_longicaulis	Orchidaceae	391.7	68	8
117	62.05	65.15	Specklinia_brighamii	Orchidaceae	391.7	68	8
118	62.05	65.15	Catopsis_sessiliflora	Bromeliaceae	98.7	68	5
119	62.05	65.15	Catopsis_sessiliflora	Bromeliaceae	98.7	68	5
120	62.05	65.15	Epidendrum_difforme	Orchidaceae	98.7	68	5
121	62.05	65.15	Epidendrum_difforme	Orchidaceae	73.2	68	5
122	62.05	65.15	Elaphoglossum_sporadolepis	Lomariopsidaceae	73.2	68	5
123	62.05	65.15	Specklinia_brighamii	Orchidaceae	391.7	68	8
124	62.05	65.15	Christensonella_uncata	Orchidaceae	391.7	68	8
125	62.04	65.16	Specklinia_brighamii	Orchidaceae	391.7	68	8
126	62.04	65.16	Specklinia_brighamii	Orchidaceae	391.7	68	8
127	62.04	65.16	Specklinia_brighamii	Orchidaceae	391.7	68	8
128	62.04	65.16	Specklinia_brighamii	Orchidaceae	391.7	68	8
129	62.04	65.16	Specklinia_brighamii	Orchidaceae	391.7	68	8
130	62.03	65.17	Specklinia_brighamii	Orchidaceae	391.7	68	8
131	62.03	65.17	Specklinia_brighamii	Orchidaceae	391.7	68	8
132	62.02	65.18	Christensonella_uncata	Orchidaceae	391.7	68	8
133	62	65.2	Specklinia_brighamii	Orchidaceae	391.7	68	8
134	62	65.2	Christensonella_uncata	Orchidaceae	445.9	68	8
135	62	65.2	Christensonella_uncata	Orchidaceae	445.9	68	8
136	62	65.2	Specklinia_brighamii	Orchidaceae	445.9	68	8
137	61.99	65.21	Christensonella_uncata	Orchidaceae	391.7	68	8
138	61.99	65.21	Christensonella_uncata	Orchidaceae	445.9	68	8
139	61.99	65.21	Specklinia_brighamii	Orchidaceae	391.7	68	8
140	61.99	65.21	Christensonella_uncata	Orchidaceae	391.7	68	8
141	61.98	65.22	Specklinia_brighamii	Orchidaceae	445.9	68	8
142	61.98	65.22	Specklinia_brighamii	Orchidaceae	391.7	68	8
143	61.98	65.22	Christensonella_uncata	Orchidaceae	445.9	68	8
144	61.98	65.22	Specklinia_brighamii	Orchidaceae	391.7	68	8
145	61.97	65.23	Codonanthe_macradenia	Gesneriaceae	445.9	68	8
146	61.97	65.23	Specklinia_brighamii	Orchidaceae	445.9	68	8
147	61.95	65.25	Christensonella_uncata	Orchidaceae	445.9	68	8
148	61.95	65.25	Specklinia_brighamii	Orchidaceae	445.9	68	8
149	61.95	65.25	Trichosalpinx_orbicularis	Orchidaceae	391.7	68	8
150	61.94	65.26	Christensonella_uncata	Orchidaceae	445.9	68	8
151	61.93	65.27	Specklinia_brighamii	Orchidaceae	445.9	68	8
152	61.92	65.28	Specklinia_brighamii	Orchidaceae	391.7	68	8
153	61.92	65.28	Specklinia_brighamii	Orchidaceae	445.9	68	8
154	61.92	65.28	Specklinia_brighamii	Orchidaceae	445.9	68	8
155	61.92	65.28	Specklinia_brighamii	Orchidaceae	445.9	68	8
156	61.92	65.28	Specklinia_brighamii	Orchidaceae	445.9	68	8
157	61.92	65.28	Christensonella_uncata	Orchidaceae	391.7	68	8
158	61.92	65.28	Trichosalpinx_orbicularis	Orchidaceae	445.9	68	8
159	61.91	65.29	Specklinia_brighamii	Orchidaceae	445.9	68	8
160	61.91	65.29	Christensonella_uncata	Orchidaceae	445.9	68	8
161	61.91	65.29	Specklinia_brighamii	Orchidaceae	391.7	68	8
162	61.9	65.3	Stenospermation_angustifolium	Araceae	525.5	68	8
163	61.9	65.3	Ananthacorus_angustifolius	Vittariaceae	92.4	68	5
164	61.9	65.3	Campyloneurum_phyllitidis	Polypodiaceae	92.4	68	5
165	61.9	65.3	Anthurium_brownii	Araceae	391.7	68	8
166	61.9	65.3	Specklinia_brighamii	Orchidaceae	391.7	68	8
167	61.9	65.3	Stenospermation_angustifolium	Araceae	525.5	68	8
168	61.9	65.3	Elaphoglossum_sporadolepis	Lomariopsidaceae	525.5	68	8
169	61.9	65.3	Stenospermation_angustifolium	Araceae	391.7	68	8
170	61.9	65.3	Specklinia_brighamii	Orchidaceae	391.7	68	8
171	61.89	65.31	Elaphoglossum_sporadolepis	Lomariopsidaceae	525.5	68	8
172	61.89	65.31	Christensonella_uncata	Orchidaceae	525.5	68	8
173	61.89	65.31	Ananthacorus_angustifolius	Vittariaceae	92.4	68	5
174	61.88	65.32	Christensonella_uncata	Orchidaceae	525.5	68	8
175	61.88	65.32	Christensonella_uncata	Orchidaceae	525.5	68	8
176	61.88	65.32	Christensonella_uncata	Orchidaceae	525.5	68	8
177	61.88	65.32	Christensonella_uncata	Orchidaceae	525.5	68	8
178	61.88	65.32	Christensonella_uncata	Orchidaceae	525.5	68	8
179	61.87	65.33	Christensonella_uncata	Orchidaceae	70.1	68	5
180	61.87	65.33	Christensonella_uncata	Orchidaceae	525.5	68	8
181	61.87	65.33	Specklinia_brighamii	Orchidaceae	70.1	68	5
182	61.87	65.33	Christensonella_uncata	Orchidaceae	525.5	68	8
183	61.87	65.33	Christensonella_uncata	Orchidaceae	525.5	68	8
184	61.87	65.33	Trichosalpinx_orbicularis	Orchidaceae	525.5	68	8
185	61.87	65.33	Christensonella_uncata	Orchidaceae	525.5	68	8
186	61.87	65.33	Trichosalpinx_orbicularis	Orchidaceae	525.5	68	8
187	61.87	65.33	Trichosalpinx_orbicularis	Orchidaceae	525.5	68	8
188	61.87	65.33	Christensonella_uncata	Orchidaceae	525.5	68	8
189	61.87	65.33	Trichosalpinx_orbicularis	Orchidaceae	525.5	68	8
190	61.86	65.34	Trichosalpinx_orbicularis	Orchidaceae	525.5	68	8
191	61.86	65.34	Christensonella_uncata	Orchidaceae	525.5	68	8
192	61.86	65.34	Elaphoglossum_sporadolepis	Lomariopsidaceae	525.5	68	8
193	61.86	65.34	Trichosalpinx_orbicularis	Orchidaceae	525.5	68	8
194	61.86	65.34	Trichosalpinx_orbicularis	Orchidaceae	525.5	68	8
195	61.86	65.34	Specklinia_brighamii	Orchidaceae	525.5	68	8
196	61.86	65.34	Specklinia_brighamii	Orchidaceae	525.5	68	8
197	61.86	65.34	Codonanthe_macradenia	Gesneriaceae	391.7	68	8
198	61.86	65.34	Christensonella_uncata	Orchidaceae	525.5	68	8
199	61.86	65.34	Christensonella_uncata	Orchidaceae	525.5	68	8
200	61.86	65.34	Codonanthe_macradenia	Gesneriaceae	92.4	68	5
201	61.85	65.35	Trichosalpinx_orbicularis	Orchidaceae	525.5	68	8
202	61.85	65.35	Specklinia_brighamii	Orchidaceae	525.5	68	8
203	61.85	65.35	Specklinia_brighamii	Orchidaceae	525.5	68	8
204	61.85	65.35	Christensonella_uncata	Orchidaceae	525.5	68	8
205	61.85	65.35	Christensonella_uncata	Orchidaceae	525.5	68	8
206	61.85	65.35	Christensonella_uncata	Orchidaceae	525.5	68	8
207	61.85	65.35	Specklinia_brighamii	Orchidaceae	525.5	68	8
208	61.85	65.35	Specklinia_brighamii	Orchidaceae	525.5	68	8
209	61.85	65.35	Scaphyglottis_longicaulis	Orchidaceae	525.5	68	8
210	61.84	65.36	Specklinia_brighamii	Orchidaceae	525.5	68	8
211	61.84	65.36	Specklinia_brighamii	Orchidaceae	525.5	68	8
212	61.83	65.37	Specklinia_grobyi	Orchidaceae	70.1	68	5
213	61.82	65.38	Trichosalpinx_orbicularis	Orchidaceae	525.5	68	8
214	61.82	65.38	Trichosalpinx_orbicularis	Orchidaceae	525.5	68	8
215	61.81	65.39	Anthurium_brownii	Araceae	525.5	68	8
216	61.81	65.39	Specklinia_brighamii	Orchidaceae	525.5	68	8
217	61.81	65.39	Specklinia_brighamii	Orchidaceae	525.5	68	8
218	61.8	65.4	Christensonella_uncata	Orchidaceae	525.5	68	8
219	61.8	65.4	Christensonella_uncata	Orchidaceae	525.5	68	8
220	61.79	65.41	Trichosalpinx_orbicularis	Orchidaceae	525.5	68	8
221	61.79	65.41	Christensonella_uncata	Orchidaceae	92.4	68	5
222	61.78	65.42	Specklinia_brighamii	Orchidaceae	477.7	68	8
223	61.78	65.42	Specklinia_brighamii	Orchidaceae	92.4	68	5
224	61.77	65.43	Heterotaxis_discolor	Orchidaceae	477.7	68	8
225	61.77	65.43	Sobralia_fragans	Orchidaceae	477.7	68	8
226	61.76	65.44	Vriesea_gladioliflora	Bromeliaceae	525.5	68	8
227	61.75	65.45	Trichosalpinx_orbicularis	Orchidaceae	477.7	68	8
228	61.75	65.45	Trichosalpinx_orbicularis	Orchidaceae	477.7	68	8
229	61.75	65.45	Trichosalpinx_orbicularis	Orchidaceae	477.7	68	8
230	61.75	65.45	Specklinia_brighamii	Orchidaceae	477.7	68	8
231	61.75	65.45	Sobralia_fenzliana	Orchidaceae	477.7	68	8
232	61.75	65.45	Elaphoglossum_sporadolepis	Lomariopsidaceae	477.7	68	8
233	61.75	65.45	Campyloneurum_aphanophlebium	Polypodiaceae	92.4	68	5
234	61.75	65.45	Trichosalpinx_orbicularis	Orchidaceae	525.5	68	8
235	61.73	65.47	Specklinia_brighamii	Orchidaceae	70.1	68	5
236	61.72	65.48	Trichosalpinx_orbicularis	Orchidaceae	477.7	68	8
237	61.71	65.49	Christensonella_uncata	Orchidaceae	477.7	68	8
238	61.7	65.5	Trichosalpinx_orbicularis	Orchidaceae	477.7	68	8
239	61.7	65.5	Specklinia_brighamii	Orchidaceae	477.7	68	8
240	61.69	65.51	Specklinia_brighamii	Orchidaceae	477.7	68	8
241	61.68	65.52	Christensonella_uncata	Orchidaceae	477.7	68	8
242	61.67	65.53	Trichosalpinx_orbicularis	Orchidaceae	477.7	68	8
243	61.67	65.53	Trichosalpinx_orbicularis	Orchidaceae	477.7	68	8
244	61.66	65.54	Trichosalpinx_orbicularis	Orchidaceae	477.7	68	8
245	61.65	65.55	Trichosalpinx_orbicularis	Orchidaceae	477.7	68	8
246	61.65	65.55	Specklinia_brighamii	Orchidaceae	477.7	68	8
247	61.64	65.56	Specklinia_brighamii	Orchidaceae	477.7	68	8
248	61.64	65.56	Specklinia_brighamii	Orchidaceae	477.7	68	8
249	61.64	65.56	Specklinia_brighamii	Orchidaceae	477.7	68	8
250	61.63	65.57	Trichosalpinx_orbicularis	Orchidaceae	477.7	68	8
251	61.63	65.57	Trichosalpinx_orbicularis	Orchidaceae	477.7	68	8
252	61.62	65.58	Heterotaxis_discolor	Orchidaceae	477.7	68	8
253	61.61	65.59	Codonanthe_macradenia	Gesneriaceae	525.5	68	8
254	61.61	65.59	Trichosalpinx_orbicularis	Orchidaceae	477.7	68	8
255	61.61	65.59	Trichosalpinx_orbicularis	Orchidaceae	477.7	68	8
256	61.61	65.59	Codonanthe_macradenia	Gesneriaceae	477.7	68	8
257	61.61	65.59	Specklinia_brighamii	Orchidaceae	477.7	68	8
258	61.6	65.6	Trichosalpinx_orbicularis	Orchidaceae	477.7	68	8
259	61.6	65.6	Codonanthe_macradenia	Gesneriaceae	477.7	68	8
260	61.6	65.6	Anthurium_friedrichsthalii	Araceae	477.7	68	8
261	61.6	65.6	Trichosalpinx_orbicularis	Orchidaceae	477.7	68	8
262	61.59	65.61	Philodendron_sagittifolium	Araceae	477.7	68	8
263	61.59	65.61	Christensonella_uncata	Orchidaceae	477.7	68	8
264	61.58	65.62	Trichosalpinx_orbicularis	Orchidaceae	477.7	68	8
265	60.21	66.99	Masdevallia_livingstoneana	Orchidaceae	350.3	68	8
266	60.21	66.99	Masdevallia_livingstoneana	Orchidaceae	350.3	68	8
267	60.21	66.99	Masdevallia_livingstoneana	Orchidaceae	350.3	68	8
268	60.21	66.99	Elaphoglossum_sporadolepis	Lomariopsidaceae	350.3	68	8
269	60.21	66.99	Christensonella_uncata	Orchidaceae	127.4	68	6
270	60.21	66.99	Specklinia_brighamii	Orchidaceae	127.4	68	6
271	60.21	66.99	Specklinia_brighamii	Orchidaceae	127.4	68	6
272	60.21	66.99	Specklinia_brighamii	Orchidaceae	127.4	68	6
273	60.21	66.99	Elaphoglossum_sporadolepis	Lomariopsidaceae	127.4	68	6
274	60.21	66.99	Specklinia_brighamii	Orchidaceae	127.4	68	6
275	60.21	66.99	Masdevallia_livingstoneana	Orchidaceae	127.4	68	6
276	60.21	66.99	Masdevallia_livingstoneana	Orchidaceae	127.4	68	6
277	60.21	66.99	Specklinia_brighamii	Orchidaceae	127.4	68	6
278	60.21	66.99	Specklinia_brighamii	Orchidaceae	127.4	68	6
279	60.21	66.99	Christensonella_uncata	Orchidaceae	127.4	68	6
280	60.21	66.99	Anthurium_durandii	Araceae	127.4	68	6
281	60.21	66.99	Specklinia_brighamii	Orchidaceae	127.4	68	6
282	60.21	66.99	Specklinia_brighamii	Orchidaceae	127.4	68	6
283	60.21	66.99	Specklinia_brighamii	Orchidaceae	127.4	68	6
284	59.06	67.06	Specklinia_brighamii	Orchidaceae	98.7	68	5
285	59.06	67.06	Epidendrum_schlechterianum	Orchidaceae	54.1	68	4
286	59.13	67.13	Niphidium_crassifolium	Polypodiaceae	54.1	68	4
287	59.13	67.13	Niphidium_crassifolium	Polypodiaceae	54.1	68	4
288	59.13	67.13	Polystachya_foliosa	Orchidaceae	54.1	68	4
289	59.13	67.13	Specklinia_brighamii	Orchidaceae	98.7	68	5
290	59.13	67.13	Specklinia_brighamii	Orchidaceae	98.7	68	5
291	59.13	67.13	Niphidium_crassifolium	Polypodiaceae	54.1	68	4
292	56.92	67.6	Niphidium_crassifolium	Polypodiaceae	79.6	68	5
293	56.92	67.6	Niphidium_crassifolium	Polypodiaceae	79.6	68	5
294	56.92	67.6	Niphidium_crassifolium	Polypodiaceae	63.7	68	5
295	56.92	67.6	Niphidium_crassifolium	Polypodiaceae	63.7	68	5
296	57	67.6	Niphidium_crassifolium	Polypodiaceae	95.5	68	5
297	57.59	67.6	Niphidium_crassifolium	Polypodiaceae	98.7	68	5
298	57.59	67.6	Niphidium_crassifolium	Polypodiaceae	98.7	68	5
299	57.59	67.6	Niphidium_crassifolium	Polypodiaceae	86	68	5
300	57.59	67.6	Niphidium_crassifolium	Polypodiaceae	86	68	5
301	58.26	67.6	Specklinia_brighamii	Orchidaceae	98.7	68	5
302	58.26	67.6	Christensonella_uncata	Orchidaceae	98.7	68	5
303	58.26	67.6	Christensonella_uncata	Orchidaceae	98.7	68	5
304	58.26	67.6	Christensonella_uncata	Orchidaceae	98.7	68	5
305	58.73	67.6	Specklinia_brighamii	Orchidaceae	165.6	68	7
306	58.73	67.6	Specklinia_brighamii	Orchidaceae	210.2	68	8
307	58.73	67.6	Specklinia_brighamii	Orchidaceae	210.2	68	8
308	58.73	67.6	Specklinia_brighamii	Orchidaceae	210.2	68	8
309	58.73	67.6	Specklinia_brighamii	Orchidaceae	210.2	68	8
310	58.73	67.6	Masdevallia_livingstoneana	Orchidaceae	210.2	68	8
311	58.73	67.6	Specklinia_brighamii	Orchidaceae	210.2	68	8
312	58.73	67.6	Specklinia_brighamii	Orchidaceae	210.2	68	8
313	58.73	67.6	Masdevallia_livingstoneana	Orchidaceae	210.2	68	8
314	58.73	67.6	Masdevallia_livingstoneana	Orchidaceae	210.2	68	8
315	58.73	67.6	Specklinia_brighamii	Orchidaceae	210.2	68	8
316	58.73	67.6	Elaphoglossum_sporadolepis	Lomariopsidaceae	210.2	68	8
317	58.73	67.6	Anthurium_durandii	Araceae	165.6	68	7
318	58.73	67.6	Specklinia_brighamii	Orchidaceae	165.6	68	7
319	58.73	67.6	Christensonella_uncata	Orchidaceae	165.6	68	7
320	58.93	67.6	Specklinia_brighamii	Orchidaceae	98.7	68	5
321	58.93	67.6	Specklinia_brighamii	Orchidaceae	98.7	68	5
322	58.93	67.6	Specklinia_brighamii	Orchidaceae	98.7	68	5
323	58.93	67.6	Specklinia_brighamii	Orchidaceae	98.7	68	5
324	58.93	67.6	Specklinia_brighamii	Orchidaceae	98.7	68	5
325	59.6	67.6	Trichomanes_angustifrons	Hymenophyllaceae	914	68	8
326	59.6	67.6	Trichomanes_angustifrons	Hymenophyllaceae	914	68	8
327	59.6	67.6	Trichomanes_angustifrons	Hymenophyllaceae	914	68	8
328	59.6	67.6	Peperomia_ebingeri	Piperaceae	159.2	68	7
329	59.6	67.6	Campyloneurum_phyllitidis	Polypodiaceae	159.2	68	7
330	59.6	67.6	Peperomia_ebingeri	Piperaceae	159.2	68	7
331	59.6	67.6	Trichomanes_punctatum	Hymenophyllaceae	159.2	68	7
332	59.6	67.6	Campyloneurum_aphanophlebium	Polypodiaceae	159.2	68	7
333	59.6	67.6	Campyloneurum_aphanophlebium	Polypodiaceae	159.2	68	7
334	59.6	67.6	Vriesea_gladioliflora	Bromeliaceae	159.2	68	7
335	59.6	67.6	Peperomia_ebingeri	Piperaceae	159.2	68	7
336	59.6	67.6	Vriesea_gladioliflora	Bromeliaceae	159.2	68	7
337	59.6	67.6	Campyloneurum_aphanophlebium	Polypodiaceae	159.2	68	7
338	59.6	67.6	Vriesea_gladioliflora	Bromeliaceae	159.2	68	7
339	59.6	67.6	Campyloneurum_aphanophlebium	Polypodiaceae	159.2	68	7
340	59.6	67.6	Vriesea_gladioliflora	Bromeliaceae	159.2	68	7
341	59.6	67.6	Vriesea_gladioliflora	Bromeliaceae	159.2	68	7
342	59.6	67.6	Vriesea_gladioliflora	Bromeliaceae	159.2	68	7
343	59.6	67.6	Anthurium_clavigerum	Araceae	159.2	68	7
344	59.6	67.6	Vriesea_gladioliflora	Bromeliaceae	159.2	68	7
345	59.6	67.6	Vriesea_gladioliflora	Bromeliaceae	159.2	68	7
346	59.6	67.6	Vriesea_gladioliflora	Bromeliaceae	159.2	68	7
347	59.6	67.6	Vriesea_gladioliflora	Bromeliaceae	159.2	68	7
348	59.6	67.6	Vriesea_gladioliflora	Bromeliaceae	159.2	68	7
349	59.6	67.6	Vriesea_gladioliflora	Bromeliaceae	159.2	68	7
350	59.6	67.6	Vriesea_gladioliflora	Bromeliaceae	159.2	68	7
351	59.6	67.6	Vriesea_gladioliflora	Bromeliaceae	159.2	68	7
352	59.6	67.6	Vriesea_gladioliflora	Bromeliaceae	159.2	68	7
353	59.6	67.6	Vriesea_gladioliflora	Bromeliaceae	159.2	68	7
354	59.6	67.6	Vriesea_gladioliflora	Bromeliaceae	159.2	68	7
355	59.6	67.6	Vriesea_gladioliflora	Bromeliaceae	159.2	68	7
356	59.6	67.6	Vriesea_gladioliflora	Bromeliaceae	159.2	68	7
357	59.6	67.6	Vriesea_gladioliflora	Bromeliaceae	159.2	68	7
358	59.6	67.6	Vriesea_gladioliflora	Bromeliaceae	159.2	68	7
359	59.6	67.6	Vriesea_gladioliflora	Bromeliaceae	159.2	68	7
360	59.6	67.6	Vriesea_gladioliflora	Bromeliaceae	159.2	68	7
361	59.6	67.6	Vriesea_gladioliflora	Bromeliaceae	159.2	68	7
362	59.6	67.6	Vriesea_gladioliflora	Bromeliaceae	159.2	68	7
363	59.6	67.6	Vriesea_gladioliflora	Bromeliaceae	159.2	68	7
364	59.6	67.6	Vriesea_gladioliflora	Bromeliaceae	159.2	68	7
365	59.6	67.6	Vriesea_gladioliflora	Bromeliaceae	159.2	68	7
366	59.6	67.6	Vriesea_gladioliflora	Bromeliaceae	159.2	68	7
367	59.6	67.6	Vriesea_gladioliflora	Bromeliaceae	159.2	68	7
368	59.6	67.6	Vriesea_gladioliflora	Bromeliaceae	159.2	68	7
369	59.6	67.6	Vriesea_gladioliflora	Bromeliaceae	159.2	68	7
370	59.6	67.6	Vriesea_gladioliflora	Bromeliaceae	159.2	68	7
371	59.6	67.6	Vriesea_gladioliflora	Bromeliaceae	159.2	68	7
372	59.6	67.6	Vriesea_gladioliflora	Bromeliaceae	159.2	68	7
373	59.6	67.6	Vriesea_gladioliflora	Bromeliaceae	159.2	68	7
374	59.6	67.6	Vriesea_gladioliflora	Bromeliaceae	159.2	68	7
375	59.6	67.6	Vriesea_gladioliflora	Bromeliaceae	159.2	68	7
376	59.6	67.6	Vriesea_gladioliflora	Bromeliaceae	159.2	68	7
377	59.6	67.6	Vriesea_gladioliflora	Bromeliaceae	159.2	68	7
378	59.6	67.6	Vriesea_gladioliflora	Bromeliaceae	159.2	68	7
379	59.6	67.6	Vriesea_gladioliflora	Bromeliaceae	159.2	68	7
380	59.6	67.6	Vriesea_gladioliflora	Bromeliaceae	159.2	68	7
381	59.6	67.6	Vriesea_gladioliflora	Bromeliaceae	159.2	68	7
382	59.6	67.6	Vriesea_gladioliflora	Bromeliaceae	159.2	68	7
383	59.6	67.6	Vriesea_gladioliflora	Bromeliaceae	159.2	68	7
384	59.6	67.6	Vriesea_gladioliflora	Bromeliaceae	159.2	68	7
385	59.6	67.6	Vriesea_gladioliflora	Bromeliaceae	159.2	68	7
386	59.6	67.6	Vriesea_gladioliflora	Bromeliaceae	159.2	68	7
387	59.6	67.6	Campyloneurum_phyllitidis	Polypodiaceae	159.2	68	7
388	59.6	67.6	Vriesea_gladioliflora	Bromeliaceae	159.2	68	7
389	59.6	67.6	Vriesea_gladioliflora	Bromeliaceae	159.2	68	7
390	59.6	67.6	Vriesea_gladioliflora	Bromeliaceae	159.2	68	7
391	59.6	67.6	Vriesea_gladioliflora	Bromeliaceae	159.2	68	7
392	59.6	67.6	Vriesea_gladioliflora	Bromeliaceae	159.2	68	7
393	59.6	67.6	Vriesea_gladioliflora	Bromeliaceae	159.2	68	7
394	59.6	67.6	Vriesea_gladioliflora	Bromeliaceae	159.2	68	7
395	59.6	67.6	Vriesea_gladioliflora	Bromeliaceae	159.2	68	7
396	59.6	67.6	Vriesea_gladioliflora	Bromeliaceae	159.2	68	7
397	59.6	67.6	Specklinia_brighamii	Orchidaceae	926.8	68	8
398	59.6	67.6	Specklinia_brighamii	Orchidaceae	926.8	68	8
399	59.6	67.6	Specklinia_brighamii	Orchidaceae	926.8	68	8
400	59.6	67.6	Specklinia_grobyi	Orchidaceae	926.8	68	8
401	59.6	67.6	Specklinia_brighamii	Orchidaceae	926.8	68	8
402	59.6	67.6	Specklinia_grobyi	Orchidaceae	926.8	68	8
403	59.6	67.6	Specklinia_brighamii	Orchidaceae	926.8	68	8
404	59.6	67.6	Trichosalpinx_orbicularis	Orchidaceae	926.8	68	8
405	59.6	67.6	Specklinia_brighamii	Orchidaceae	926.8	68	8
406	59.6	67.6	Specklinia_brighamii	Orchidaceae	926.8	68	8
407	59.6	67.6	Weberocereus_tunilla	Cactaceae	926.8	68	8
408	59.6	67.6	Specklinia_brighamii	Orchidaceae	926.8	68	8
409	59.6	67.6	Specklinia_brighamii	Orchidaceae	926.8	68	8
410	59.6	67.6	Specklinia_brighamii	Orchidaceae	926.8	68	8
411	59.6	67.6	Christensonella_uncata	Orchidaceae	926.8	68	8
412	59.6	67.6	Christensonella_uncata	Orchidaceae	926.8	68	8
413	59.6	67.6	Specklinia_grobyi	Orchidaceae	926.8	68	8
414	59.6	67.6	Specklinia_brighamii	Orchidaceae	926.8	68	8
415	59.6	67.6	Specklinia_grobyi	Orchidaceae	926.8	68	8
416	59.6	67.6	Specklinia_brighamii	Orchidaceae	926.8	68	8
417	59.6	67.6	Christensonella_uncata	Orchidaceae	926.8	68	8
418	59.6	67.6	Christensonella_uncata	Orchidaceae	926.8	68	8
419	59.6	67.6	Christensonella_uncata	Orchidaceae	926.8	68	8
420	59.6	67.6	Specklinia_brighamii	Orchidaceae	926.8	68	8
421	59.6	67.6	Christensonella_uncata	Orchidaceae	926.8	68	8
422	59.6	67.6	Christensonella_uncata	Orchidaceae	926.8	68	8
423	59.6	67.6	Specklinia_brighamii	Orchidaceae	926.8	68	8
424	59.6	67.6	Specklinia_brighamii	Orchidaceae	926.8	68	8
425	59.6	67.6	Trichosalpinx_orbicularis	Orchidaceae	926.8	68	8
426	59.6	67.6	Specklinia_grobyi	Orchidaceae	926.8	68	8
427	59.6	67.6	Specklinia_grobyi	Orchidaceae	926.8	68	8
428	59.6	67.6	Specklinia_grobyi	Orchidaceae	926.8	68	8
429	59.6	67.6	Trichosalpinx_orbicularis	Orchidaceae	926.8	68	8
430	59.6	67.6	Specklinia_brighamii	Orchidaceae	926.8	68	8
431	59.6	67.6	Specklinia_grobyi	Orchidaceae	926.8	68	8
432	59.6	67.6	Specklinia_grobyi	Orchidaceae	926.8	68	8
433	59.6	67.6	Specklinia_grobyi	Orchidaceae	926.8	68	8
447	59.6	67.6	Vriesea_gladioliflora	Bromeliaceae	76.4	68	5
448	59.6	67.6	Ananthacorus_angustifolius	Vittariaceae	76.4	68	5
449	59.6	67.6	Ananthacorus_angustifolius	Vittariaceae	76.4	68	5
450	59.6	67.6	Ananthacorus_angustifolius	Vittariaceae	76.4	68	5
451	59.6	67.6	Ananthacorus_angustifolius	Vittariaceae	76.4	68	5
452	59.6	67.6	Niphidium_crassifolium	Polypodiaceae	76.4	68	5
453	59.6	67.6	Codonanthe_macradenia	Gesneriaceae	76.4	68	5
454	59.6	67.6	Niphidium_crassifolium	Polypodiaceae	76.4	68	5
455	59.6	67.6	Scaphyglottis_behrii	Orchidaceae	76.4	68	5
457	59.6	67.6	Christensonella_uncata	Orchidaceae	111.5	68	6
466	59.6	67.6	Christensonella_uncata	Orchidaceae	111.5	68	6
484	59.6	67.6	Christensonella_uncata	Orchidaceae	111.5	68	6
490	59.6	67.6	Vriesea_gladioliflora	Bromeliaceae	76.4	68	5
504	59.6	67.6	Specklinia_grobyi	Orchidaceae	764.3	68	8
505	59.6	67.6	Christensonella_uncata	Orchidaceae	764.3	68	8
506	59.6	67.6	Trichosalpinx_orbicularis	Orchidaceae	764.3	68	8
507	59.6	67.6	Trichosalpinx_orbicularis	Orchidaceae	764.3	68	8
508	59.6	67.6	Trichosalpinx_orbicularis	Orchidaceae	764.3	68	8
509	59.6	67.6	Trichosalpinx_orbicularis	Orchidaceae	764.3	68	8
510	59.6	67.6	Specklinia_grobyi	Orchidaceae	764.3	68	8
511	59.6	67.6	Trichosalpinx_orbicularis	Orchidaceae	764.3	68	8
512	59.6	67.6	Sobralia_fragans	Orchidaceae	76.4	68	5
513	59.6	67.6	Tillandsia_bulbosa	Bromeliaceae	76.4	68	5
514	59.6	67.6	Christensonella_uncata	Orchidaceae	764.3	68	8
515	59.6	67.6	Christensonella_uncata	Orchidaceae	764.3	68	8
516	59.6	67.6	Trichosalpinx_orbicularis	Orchidaceae	764.3	68	8
517	59.6	67.6	Trichosalpinx_orbicularis	Orchidaceae	764.3	68	8
518	59.6	67.6	Christensonella_uncata	Orchidaceae	764.3	68	8
519	59.6	67.6	Trichosalpinx_orbicularis	Orchidaceae	764.3	68	8
520	59.6	67.6	Trichosalpinx_orbicularis	Orchidaceae	764.3	68	8
521	59.6	67.6	Trichosalpinx_orbicularis	Orchidaceae	764.3	68	8
522	59.6	67.6	Trichosalpinx_orbicularis	Orchidaceae	764.3	68	8
523	59.6	67.6	Trichosalpinx_orbicularis	Orchidaceae	764.3	68	8
524	59.6	67.6	Trichosalpinx_orbicularis	Orchidaceae	764.3	68	8
525	59.6	67.6	Christensonella_uncata	Orchidaceae	764.3	68	8
526	59.6	67.6	Trichosalpinx_orbicularis	Orchidaceae	764.3	68	8
527	59.6	67.6	Christensonella_uncata	Orchidaceae	764.3	68	8
528	59.6	67.6	Christensonella_uncata	Orchidaceae	764.3	68	8
529	59.6	67.6	Anthurium_friedrichsthalii	Araceae	764.3	68	8
530	59.6	67.6	Trichosalpinx_orbicularis	Orchidaceae	764.3	68	8
531	59.6	67.6	Trichosalpinx_orbicularis	Orchidaceae	764.3	68	8
532	59.6	67.6	Christensonella_uncata	Orchidaceae	764.3	68	8
533	59.6	67.6	Trichosalpinx_orbicularis	Orchidaceae	764.3	68	8
534	59.6	67.6	Campyloneurum_phyllitidis	Polypodiaceae	76.4	68	5
535	59.6	67.6	Trichosalpinx_orbicularis	Orchidaceae	764.3	68	8
536	59.6	67.6	Trichosalpinx_orbicularis	Orchidaceae	764.3	68	8
537	59.6	67.6	Christensonella_uncata	Orchidaceae	764.3	68	8
538	59.6	67.6	Trichosalpinx_orbicularis	Orchidaceae	764.3	68	8
539	59.6	67.6	Hylocereus_monacanthus	Cactaceae	76.4	68	5
540	59.6	67.6	Trichosalpinx_orbicularis	Orchidaceae	764.3	68	8
541	59.6	67.6	Trichosalpinx_orbicularis	Orchidaceae	764.3	68	8
542	59.6	67.6	Trichosalpinx_orbicularis	Orchidaceae	764.3	68	8
543	59.6	67.6	Trichosalpinx_orbicularis	Orchidaceae	764.3	68	8
544	59.6	67.6	Trichosalpinx_orbicularis	Orchidaceae	764.3	68	8
545	59.6	67.6	Codonanthe_macradenia	Gesneriaceae	76.4	68	5
546	59.6	67.6	Trichosalpinx_orbicularis	Orchidaceae	764.3	68	8
547	59.6	67.6	Christensonella_uncata	Orchidaceae	764.3	68	8
548	59.6	67.6	Trichosalpinx_orbicularis	Orchidaceae	764.3	68	8
549	59.6	67.6	Trichosalpinx_orbicularis	Orchidaceae	764.3	68	8
550	59.6	67.6	Trichosalpinx_orbicularis	Orchidaceae	764.3	68	8
551	59.6	67.6	Trichosalpinx_orbicularis	Orchidaceae	764.3	68	8
552	59.6	67.6	Christensonella_uncata	Orchidaceae	764.3	68	8
553	59.6	67.6	Trichosalpinx_orbicularis	Orchidaceae	764.3	68	8
554	59.6	67.6	Trichosalpinx_orbicularis	Orchidaceae	764.3	68	8
555	59.6	67.6	Anthurium_brownii	Araceae	76.4	68	5
556	59.6	67.6	Trichosalpinx_orbicularis	Orchidaceae	764.3	68	8
557	59.6	67.6	Christensonella_uncata	Orchidaceae	764.3	68	8
558	59.6	67.6	Trichosalpinx_orbicularis	Orchidaceae	764.3	68	8
559	59.6	67.6	Christensonella_uncata	Orchidaceae	764.3	68	8
560	59.6	67.6	Specklinia_grobyi	Orchidaceae	764.3	68	8
561	59.6	67.6	Trichosalpinx_orbicularis	Orchidaceae	764.3	68	8
562	59.6	67.6	Tillandsia_anceps	Bromeliaceae	764.3	68	8
563	59.6	67.6	Trichosalpinx_orbicularis	Orchidaceae	764.3	68	8
564	59.6	67.6	Anthurium_brownii	Araceae	76.4	68	5
565	59.6	67.6	Trichosalpinx_orbicularis	Orchidaceae	764.3	68	8
566	59.6	67.6	Trichosalpinx_orbicularis	Orchidaceae	764.3	68	8
567	59.6	67.6	Trichosalpinx_orbicularis	Orchidaceae	764.3	68	8
568	59.6	67.6	Trichosalpinx_orbicularis	Orchidaceae	764.3	68	8
569	59.6	67.6	Specklinia_brighamii	Orchidaceae	764.3	68	8
570	59.6	67.6	Christensonella_uncata	Orchidaceae	764.3	68	8
571	59.6	67.6	Trichosalpinx_orbicularis	Orchidaceae	764.3	68	8
572	59.6	67.6	Christensonella_uncata	Orchidaceae	764.3	68	8
573	59.6	67.6	Trichosalpinx_orbicularis	Orchidaceae	764.3	68	8
574	59.6	67.6	Trichosalpinx_orbicularis	Orchidaceae	764.3	68	8
575	59.6	67.6	Trichosalpinx_orbicularis	Orchidaceae	764.3	68	8
576	59.6	67.6	Trichosalpinx_orbicularis	Orchidaceae	764.3	68	8
577	59.6	67.6	Christensonella_uncata	Orchidaceae	764.3	68	8
578	59.6	67.6	Trichosalpinx_orbicularis	Orchidaceae	764.3	68	8
579	59.6	67.6	Trichosalpinx_orbicularis	Orchidaceae	764.3	68	8
580	59.6	67.6	Christensonella_uncata	Orchidaceae	764.3	68	8
581	59.6	67.6	Trichosalpinx_orbicularis	Orchidaceae	764.3	68	8
582	59.6	67.6	Trichosalpinx_orbicularis	Orchidaceae	764.3	68	8
583	59.6	67.6	Specklinia_brighamii	Orchidaceae	764.3	68	8
584	59.6	67.6	Trichosalpinx_orbicularis	Orchidaceae	764.3	68	8
585	59.6	67.6	Trichosalpinx_orbicularis	Orchidaceae	764.3	68	8
586	59.6	67.6	Christensonella_uncata	Orchidaceae	764.3	68	8
587	59.6	67.6	Trichosalpinx_orbicularis	Orchidaceae	764.3	68	8
588	59.6	67.6	Trichosalpinx_orbicularis	Orchidaceae	764.3	68	8
589	59.6	67.6	Trichosalpinx_orbicularis	Orchidaceae	764.3	68	8
590	59.6	67.6	Trichosalpinx_orbicularis	Orchidaceae	764.3	68	8
591	59.6	67.6	Trichosalpinx_orbicularis	Orchidaceae	764.3	68	8
592	59.6	67.6	Trichosalpinx_orbicularis	Orchidaceae	764.3	68	8
593	59.6	67.6	Christensonella_uncata	Orchidaceae	764.3	68	8
594	59.6	67.6	Trichosalpinx_orbicularis	Orchidaceae	764.3	68	8
595	59.6	67.6	Trichosalpinx_orbicularis	Orchidaceae	764.3	68	8
596	59.6	67.6	Trichosalpinx_orbicularis	Orchidaceae	764.3	68	8
597	59.6	67.6	Trichosalpinx_orbicularis	Orchidaceae	764.3	68	8
598	59.6	67.6	Trichosalpinx_orbicularis	Orchidaceae	764.3	68	8
599	59.6	67.6	Trichosalpinx_orbicularis	Orchidaceae	764.3	68	8
600	59.6	67.6	Trichosalpinx_orbicularis	Orchidaceae	764.3	68	8
601	59.6	67.6	Trichosalpinx_orbicularis	Orchidaceae	764.3	68	8
602	59.6	67.6	Trichosalpinx_orbicularis	Orchidaceae	764.3	68	8
603	59.6	67.6	Trichosalpinx_orbicularis	Orchidaceae	764.3	68	8
604	59.6	67.6	Trichosalpinx_orbicularis	Orchidaceae	764.3	68	8
605	59.6	67.6	Trichosalpinx_orbicularis	Orchidaceae	764.3	68	8
606	59.6	67.6	Trichosalpinx_orbicularis	Orchidaceae	764.3	68	8
607	59.6	67.6	Trichosalpinx_orbicularis	Orchidaceae	764.3	68	8
608	59.6	67.6	Trichosalpinx_orbicularis	Orchidaceae	764.3	68	8
609	59.6	67.6	Trichosalpinx_orbicularis	Orchidaceae	764.3	68	8
610	59.6	67.6	Trichosalpinx_orbicularis	Orchidaceae	764.3	68	8
611	59.6	67.6	Trichosalpinx_orbicularis	Orchidaceae	764.3	68	8
612	59.6	67.6	Trichosalpinx_orbicularis	Orchidaceae	764.3	68	8
613	59.6	67.6	Trichosalpinx_orbicularis	Orchidaceae	764.3	68	8
614	59.6	67.6	Trichosalpinx_orbicularis	Orchidaceae	764.3	68	8
615	59.6	67.6	Trichosalpinx_orbicularis	Orchidaceae	764.3	68	8
616	59.6	67.6	Trichosalpinx_orbicularis	Orchidaceae	764.3	68	8
617	59.6	67.6	Trichosalpinx_orbicularis	Orchidaceae	764.3	68	8
618	59.6	67.6	Trichosalpinx_orbicularis	Orchidaceae	764.3	68	8
619	59.6	67.6	Trichosalpinx_orbicularis	Orchidaceae	764.3	68	8
620	59.6	67.6	Trichosalpinx_orbicularis	Orchidaceae	764.3	68	8
621	59.6	67.6	Trichosalpinx_orbicularis	Orchidaceae	764.3	68	8
622	59.6	67.6	Trichosalpinx_orbicularis	Orchidaceae	764.3	68	8
623	59.6	67.6	Specklinia_brighamii	Orchidaceae	764.3	68	8
624	59.6	67.6	Trichosalpinx_orbicularis	Orchidaceae	764.3	68	8
625	59.6	67.6	Trichosalpinx_orbicularis	Orchidaceae	764.3	68	8
626	59.6	67.6	Trichosalpinx_orbicularis	Orchidaceae	764.3	68	8
627	59.6	67.6	Trichosalpinx_orbicularis	Orchidaceae	764.3	68	8
628	59.6	67.6	Trichosalpinx_orbicularis	Orchidaceae	764.3	68	8
629	59.6	67.6	Trichosalpinx_orbicularis	Orchidaceae	764.3	68	8
630	59.6	67.6	Trichosalpinx_orbicularis	Orchidaceae	764.3	68	8
631	59.6	67.6	Trichosalpinx_orbicularis	Orchidaceae	764.3	68	8
632	59.6	67.6	Trichosalpinx_orbicularis	Orchidaceae	764.3	68	8
633	59.6	67.6	Trichosalpinx_orbicularis	Orchidaceae	764.3	68	8
634	59.6	67.6	Trichosalpinx_orbicularis	Orchidaceae	764.3	68	8
635	59.6	67.6	Trichosalpinx_orbicularis	Orchidaceae	764.3	68	8
636	59.6	67.6	Trichosalpinx_orbicularis	Orchidaceae	764.3	68	8
637	59.6	67.6	Trichosalpinx_orbicularis	Orchidaceae	764.3	68	8
638	59.6	67.6	Christensonella_uncata	Orchidaceae	764.3	68	8
639	59.6	67.6	Trichosalpinx_orbicularis	Orchidaceae	764.3	68	8
640	59.6	67.6	Trichosalpinx_orbicularis	Orchidaceae	764.3	68	8
641	59.6	67.6	Specklinia_brighamii	Orchidaceae	764.3	68	8
642	59.6	67.6	Christensonella_uncata	Orchidaceae	764.3	68	8
643	59.6	67.6	Trichosalpinx_orbicularis	Orchidaceae	764.3	68	8
644	59.6	67.6	Trichosalpinx_orbicularis	Orchidaceae	764.3	68	8
645	59.6	67.6	Trichosalpinx_orbicularis	Orchidaceae	764.3	68	8
646	59.6	67.6	Trichosalpinx_orbicularis	Orchidaceae	764.3	68	8
647	59.6	67.6	Trichosalpinx_orbicularis	Orchidaceae	764.3	68	8
648	59.6	67.6	Trichosalpinx_orbicularis	Orchidaceae	764.3	68	8
649	59.6	67.6	Trichosalpinx_orbicularis	Orchidaceae	764.3	68	8
650	59.6	67.6	Trichosalpinx_orbicularis	Orchidaceae	764.3	68	8
651	59.6	67.6	Christensonella_uncata	Orchidaceae	764.3	68	8
652	59.6	67.6	Trichosalpinx_orbicularis	Orchidaceae	764.3	68	8
653	59.6	67.6	Trichosalpinx_orbicularis	Orchidaceae	764.3	68	8
654	59.6	67.6	Trichosalpinx_orbicularis	Orchidaceae	764.3	68	8
655	59.6	67.6	Trichosalpinx_orbicularis	Orchidaceae	764.3	68	8
656	59.6	67.6	Trichosalpinx_orbicularis	Orchidaceae	764.3	68	8
657	59.6	67.6	Trichosalpinx_orbicularis	Orchidaceae	764.3	68	8
658	59.6	67.6	Trichosalpinx_orbicularis	Orchidaceae	764.3	68	8
659	59.6	67.6	Specklinia_grobyi	Orchidaceae	764.3	68	8
660	59.6	67.6	Christensonella_uncata	Orchidaceae	764.3	68	8
661	59.6	67.6	Anthurium_friedrichsthalii	Araceae	764.3	68	8
662	59.6	67.6	Trichosalpinx_orbicularis	Orchidaceae	764.3	68	8
663	59.6	67.6	Trichosalpinx_orbicularis	Orchidaceae	764.3	68	8
664	59.6	67.6	Trichosalpinx_orbicularis	Orchidaceae	764.3	68	8
665	59.6	67.6	Christensonella_uncata	Orchidaceae	764.3	68	8
666	59.6	67.6	Specklinia_brighamii	Orchidaceae	764.3	68	8
667	59.6	67.6	Specklinia_brighamii	Orchidaceae	764.3	68	8
668	59.6	67.6	Trichosalpinx_orbicularis	Orchidaceae	764.3	68	8
669	59.6	67.6	Specklinia_brighamii	Orchidaceae	764.3	68	8
670	59.6	67.6	Anthurium_friedrichsthalii	Araceae	764.3	68	8
671	59.6	67.6	Christensonella_uncata	Orchidaceae	764.3	68	8
672	59.6	67.6	Specklinia_brighamii	Orchidaceae	764.3	68	8
673	59.6	67.6	Specklinia_brighamii	Orchidaceae	764.3	68	8
674	59.6	67.6	Trichosalpinx_orbicularis	Orchidaceae	764.3	68	8
675	59.6	67.6	Trichosalpinx_orbicularis	Orchidaceae	764.3	68	8
676	59.6	67.6	Trichosalpinx_orbicularis	Orchidaceae	764.3	68	8
677	59.6	67.6	Christensonella_uncata	Orchidaceae	764.3	68	8
678	59.6	67.6	Vriesea_gladioliflora	Bromeliaceae	764.3	68	8
679	59.6	67.6	Christensonella_uncata	Orchidaceae	764.3	68	8
680	59.6	67.6	Christensonella_uncata	Orchidaceae	764.3	68	8
681	59.6	67.6	Specklinia_grobyi	Orchidaceae	764.3	68	8
682	59.6	67.6	Trichosalpinx_orbicularis	Orchidaceae	764.3	68	8
683	59.6	67.6	Tillandsia_bulbosa	Bromeliaceae	764.3	68	8
684	59.6	67.6	Specklinia_brighamii	Orchidaceae	764.3	68	8
685	59.6	67.6	Specklinia_brighamii	Orchidaceae	764.3	68	8
686	59.6	67.6	Anthurium_friedrichsthalii	Araceae	764.3	68	8
687	59.6	67.6	Trichosalpinx_orbicularis	Orchidaceae	764.3	68	8
688	59.6	67.6	Specklinia_brighamii	Orchidaceae	764.3	68	8
689	59.6	67.6	Christensonella_uncata	Orchidaceae	764.3	68	8
690	59.6	67.6	Christensonella_uncata	Orchidaceae	764.3	68	8
691	59.6	67.6	Christensonella_uncata	Orchidaceae	764.3	68	8
692	59.6	67.6	Christensonella_uncata	Orchidaceae	764.3	68	8
693	59.6	67.6	Specklinia_brighamii	Orchidaceae	764.3	68	8
694	59.6	67.6	Christensonella_uncata	Orchidaceae	764.3	68	8
695	59.6	67.6	Specklinia_brighamii	Orchidaceae	764.3	68	8
696	59.6	67.6	Specklinia_brighamii	Orchidaceae	764.3	68	8
697	59.6	67.6	Vriesea_gladioliflora	Bromeliaceae	764.3	68	8
698	59.6	67.6	Specklinia_brighamii	Orchidaceae	764.3	68	8
699	59.6	67.6	Specklinia_brighamii	Orchidaceae	764.3	68	8
700	59.6	67.6	Specklinia_brighamii	Orchidaceae	764.3	68	8
701	59.6	67.6	Specklinia_brighamii	Orchidaceae	764.3	68	8
702	59.6	67.6	Specklinia_brighamii	Orchidaceae	764.3	68	8
703	59.6	67.6	Trichosalpinx_orbicularis	Orchidaceae	764.3	68	8
704	59.6	67.6	Specklinia_brighamii	Orchidaceae	764.3	68	8
705	59.6	67.6	Codonanthe_macradenia	Gesneriaceae	668.8	68	8
706	59.6	67.6	Specklinia_brighamii	Orchidaceae	764.3	68	8
707	59.6	67.6	Specklinia_brighamii	Orchidaceae	764.3	68	8
708	59.6	67.6	Trichosalpinx_orbicularis	Orchidaceae	668.8	68	8
709	59.6	67.6	Trichosalpinx_orbicularis	Orchidaceae	668.8	68	8
710	59.6	67.6	Tillandsia_bulbosa	Bromeliaceae	668.8	68	8
711	59.6	67.6	Trichosalpinx_orbicularis	Orchidaceae	668.8	68	8
712	59.6	67.6	Christensonella_uncata	Orchidaceae	668.8	68	8
713	59.6	67.6	Trichosalpinx_orbicularis	Orchidaceae	668.8	68	8
714	59.6	67.6	Niphidium_crassifolium	Polypodiaceae	76.4	68	5
715	59.6	67.6	Trichosalpinx_orbicularis	Orchidaceae	668.8	68	8
716	59.6	67.6	Trichosalpinx_orbicularis	Orchidaceae	668.8	68	8
717	59.6	67.6	Vriesea_gladioliflora	Bromeliaceae	668.8	68	8
718	59.6	67.6	Tillandsia_anceps	Bromeliaceae	668.8	68	8
719	59.6	67.6	Tillandsia_bulbosa	Bromeliaceae	668.8	68	8
720	59.6	67.6	Tillandsia_bulbosa	Bromeliaceae	668.8	68	8
721	59.6	67.6	Sobralia_fragans	Orchidaceae	76.4	68	5
722	59.6	67.6	Vriesea_gladioliflora	Bromeliaceae	127.4	68	6
723	59.6	67.6	Tillandsia_bulbosa	Bromeliaceae	668.8	68	8
724	59.6	67.6	Niphidium_crassifolium	Polypodiaceae	76.4	68	5
725	59.6	67.6	Trichosalpinx_orbicularis	Orchidaceae	668.8	68	8
726	59.6	67.6	Trichosalpinx_orbicularis	Orchidaceae	668.8	68	8
727	59.6	67.6	Trichosalpinx_orbicularis	Orchidaceae	668.8	68	8
728	59.6	67.6	Trichosalpinx_orbicularis	Orchidaceae	668.8	68	8
729	59.6	67.6	Trichosalpinx_orbicularis	Orchidaceae	668.8	68	8
730	59.6	67.6	Anthurium_acutangulum	Araceae	668.8	68	8
731	59.6	67.6	Trichosalpinx_orbicularis	Orchidaceae	668.8	68	8
732	59.6	67.6	Trichosalpinx_orbicularis	Orchidaceae	668.8	68	8
733	59.6	67.6	Anthurium_brownii	Araceae	668.8	68	8
734	59.6	67.6	Codonanthe_macradenia	Gesneriaceae	668.8	68	8
735	59.6	67.6	Weberocereus_tunilla	Cactaceae	668.8	68	8
736	59.6	67.6	Specklinia_brighamii	Orchidaceae	668.8	68	8
737	59.6	67.6	Codonanthe_macradenia	Gesneriaceae	668.8	68	8
738	59.6	67.6	Anthurium_friedrichsthalii	Araceae	668.8	68	8
739	59.6	67.6	Trichosalpinx_orbicularis	Orchidaceae	668.8	68	8
740	59.6	67.6	Anthurium_acutangulum	Araceae	668.8	68	8
741	59.6	67.6	Specklinia_brighamii	Orchidaceae	668.8	68	8
742	59.6	67.6	Anthurium_acutangulum	Araceae	668.8	68	8
743	59.6	67.6	Tillandsia_bulbosa	Bromeliaceae	668.8	68	8
744	59.6	67.6	Vittaria_lineata	Vittariaceae	668.8	68	8
745	59.6	67.6	Christensonella_uncata	Orchidaceae	668.8	68	8
746	59.6	67.6	Christensonella_uncata	Orchidaceae	668.8	68	8
747	59.6	67.6	Trichosalpinx_orbicularis	Orchidaceae	668.8	68	8
748	59.6	67.6	Anthurium_friedrichsthalii	Araceae	668.8	68	8
749	59.6	67.6	Christensonella_uncata	Orchidaceae	73.2	68	5
750	59.6	67.6	Christensonella_uncata	Orchidaceae	668.8	68	8
751	59.6	67.6	Christensonella_uncata	Orchidaceae	668.8	68	8
752	59.6	67.6	Christensonella_uncata	Orchidaceae	668.8	68	8
753	59.6	67.6	Christensonella_uncata	Orchidaceae	668.8	68	8
754	59.6	67.6	Trichosalpinx_orbicularis	Orchidaceae	668.8	68	8
755	59.6	67.6	Christensonella_uncata	Orchidaceae	668.8	68	8
756	59.6	67.6	Trichosalpinx_orbicularis	Orchidaceae	668.8	68	8
757	59.6	67.6	Anthurium_brownii	Araceae	668.8	68	8
758	59.6	67.6	Trichosalpinx_orbicularis	Orchidaceae	668.8	68	8
759	59.6	67.6	Specklinia_brighamii	Orchidaceae	73.2	68	5
760	59.6	67.6	Specklinia_brighamii	Orchidaceae	73.2	68	5
761	59.6	67.6	Campyloneurum_phyllitidis	Polypodiaceae	127.4	68	6
762	59.6	67.6	Trichomanes_nummularium	Hymenophyllaceae	127.4	68	6
763	59.6	67.6	Ananthacorus_angustifolius	Vittariaceae	127.4	68	6
764	59.6	67.6	Codonanthe_macradenia	Gesneriaceae	636.9	68	8
765	59.6	67.6	Ananthacorus_angustifolius	Vittariaceae	127.4	68	6
766	59.6	67.6	Codonanthe_macradenia	Gesneriaceae	73.2	68	5
767	59.6	67.6	Tillandsia_bulbosa	Bromeliaceae	636.9	68	8
768	59.6	67.6	Christensonella_uncata	Orchidaceae	73.2	68	5
769	59.6	67.6	Niphidium_crassifolium	Polypodiaceae	73.2	68	5
770	59.6	67.6	Weberocereus_tunilla	Cactaceae	636.9	68	8
771	59.6	67.6	Weberocereus_tunilla	Cactaceae	636.9	68	8
772	59.6	67.6	Weberocereus_tunilla	Cactaceae	636.9	68	8
773	59.6	67.6	Tillandsia_bulbosa	Bromeliaceae	636.9	68	8
779	59.6	67.6	Codonanthe_macradenia	Gesneriaceae	73.2	68	5
785	59.6	67.6	Trichosalpinx_orbicularis	Orchidaceae	636.9	68	8
786	59.6	67.6	Niphidium_crassifolium	Polypodiaceae	73.2	68	5
787	59.6	67.6	Tillandsia_bulbosa	Bromeliaceae	636.9	68	8
789	59.6	67.6	Elaphoglossum_sporadolepis	Lomariopsidaceae	636.9	68	8
793	59.6	67.6	Tillandsia_bulbosa	Bromeliaceae	636.9	68	8
797	59.6	67.6	Tillandsia_bulbosa	Bromeliaceae	636.9	68	8
798	59.6	67.6	Tillandsia_bulbosa	Bromeliaceae	636.9	68	8
801	59.6	67.6	Niphidium_crassifolium	Polypodiaceae	127.4	68	6
809	59.6	67.6	Tillandsia_bulbosa	Bromeliaceae	636.9	68	8
811	59.6	67.6	Trichosalpinx_orbicularis	Orchidaceae	636.9	68	8
828	59.6	67.6	Tillandsia_bulbosa	Bromeliaceae	63.7	68	5
829	59.6	67.6	Hylocereus_monacanthus	Cactaceae	636.9	68	8
830	59.6	67.6	Anthurium_scandens	Araceae	636.9	68	8
831	59.6	67.6	Tillandsia_bulbosa	Bromeliaceae	636.9	68	8
832	59.6	67.6	Tillandsia_bulbosa	Bromeliaceae	636.9	68	8
833	59.6	67.6	Tillandsia_bulbosa	Bromeliaceae	636.9	68	8
834	59.6	67.6	Tillandsia_bulbosa	Bromeliaceae	636.9	68	8
835	59.6	67.6	Campyloneurum_phyllitidis	Polypodiaceae	89.2	68	5
836	59.6	67.6	Christensonella_uncata	Orchidaceae	89.2	68	5
837	59.6	67.6	Tillandsia_bulbosa	Bromeliaceae	636.9	68	8
838	59.6	67.6	Christensonella_uncata	Orchidaceae	89.2	68	5
839	59.6	67.6	Tillandsia_bulbosa	Bromeliaceae	636.9	68	8
840	59.6	67.6	Christensonella_uncata	Orchidaceae	89.2	68	5
841	59.6	67.6	Tillandsia_bulbosa	Bromeliaceae	636.9	68	8
842	59.6	67.6	Codonanthe_macradenia	Gesneriaceae	636.9	68	8
843	59.6	67.6	Anthurium_brownii	Araceae	636.9	68	8
844	59.6	67.6	Niphidium_crassifolium	Polypodiaceae	636.9	68	8
845	59.6	67.6	Christensonella_uncata	Orchidaceae	636.9	68	8
846	59.6	67.6	Weberocereus_tunilla	Cactaceae	63.7	68	5
847	59.6	67.6	Tillandsia_bulbosa	Bromeliaceae	636.9	68	8
848	59.6	67.6	Niphidium_crassifolium	Polypodiaceae	636.9	68	8
849	59.6	67.6	Christensonella_uncata	Orchidaceae	636.9	68	8
850	59.6	67.6	Philodendron_sagittifolium	Araceae	63.7	68	5
851	59.6	67.6	Christensonella_uncata	Orchidaceae	636.9	68	8
852	59.6	67.6	Niphidium_crassifolium	Polypodiaceae	636.9	68	8
853	59.6	67.6	Christensonella_uncata	Orchidaceae	636.9	68	8
854	59.6	67.6	Tillandsia_bulbosa	Bromeliaceae	636.9	68	8
855	59.6	67.6	Codonanthe_macradenia	Gesneriaceae	636.9	68	8
856	59.6	67.6	Christensonella_uncata	Orchidaceae	636.9	68	8
857	59.6	67.6	Specklinia_brighamii	Orchidaceae	636.9	68	8
858	59.6	67.6	Christensonella_uncata	Orchidaceae	636.9	68	8
859	59.6	67.6	Christensonella_uncata	Orchidaceae	636.9	68	8
860	59.6	67.6	Christensonella_uncata	Orchidaceae	82.8	68	5
861	59.6	67.6	Microgramma_percussa	Polypodiaceae	82.8	68	5
862	59.6	67.6	Weberocereus_tunilla	Cactaceae	636.9	68	8
863	59.6	67.6	Trichosalpinx_orbicularis	Orchidaceae	636.9	68	8
864	59.6	67.6	Christensonella_uncata	Orchidaceae	636.9	68	8
865	59.6	67.6	Christensonella_uncata	Orchidaceae	636.9	68	8
866	59.6	67.6	Trichosalpinx_orbicularis	Orchidaceae	636.9	68	8
867	59.6	67.6	Christensonella_uncata	Orchidaceae	636.9	68	8
868	59.6	67.6	Scaphyglottis_behrii	Orchidaceae	636.9	68	8
869	59.6	67.6	Specklinia_brighamii	Orchidaceae	636.9	68	8
870	59.6	67.6	Elaphoglossum_sporadolepis	Lomariopsidaceae	636.9	68	8
871	59.6	67.6	Christensonella_uncata	Orchidaceae	636.9	68	8
872	59.6	67.6	Christensonella_uncata	Orchidaceae	636.9	68	8
873	59.6	67.6	Scaphyglottis_longicaulis	Orchidaceae	636.9	68	8
874	59.6	67.6	Microgramma_percussa	Polypodiaceae	382.2	68	8
875	59.6	67.6	Christensonella_uncata	Orchidaceae	636.9	68	8
876	59.6	67.6	Trichosalpinx_orbicularis	Orchidaceae	636.9	68	8
877	59.6	67.6	Elaphoglossum_sporadolepis	Lomariopsidaceae	636.9	68	8
878	59.6	67.6	Dichaea_panamensis	Orchidaceae	636.9	68	8
879	59.6	67.6	Elaphoglossum_sporadolepis	Lomariopsidaceae	636.9	68	8
880	59.6	67.6	Scaphyglottis_longicaulis	Orchidaceae	636.9	68	8
881	59.6	67.6	Anthurium_friedrichsthalii	Araceae	636.9	68	8
882	59.6	67.6	Scaphyglottis_longicaulis	Orchidaceae	636.9	68	8
883	59.6	67.6	Christensonella_uncata	Orchidaceae	636.9	68	8
884	59.6	67.6	Scaphyglottis_longicaulis	Orchidaceae	636.9	68	8
885	59.6	67.6	Specklinia_brighamii	Orchidaceae	636.9	68	8
886	59.6	67.6	Scaphyglottis_longicaulis	Orchidaceae	636.9	68	8
887	59.6	67.6	Scaphyglottis_longicaulis	Orchidaceae	636.9	68	8
888	59.6	67.6	Scaphyglottis_longicaulis	Orchidaceae	636.9	68	8
889	59.6	67.6	Scaphyglottis_longicaulis	Orchidaceae	636.9	68	8
890	59.6	67.6	Tillandsia_bulbosa	Bromeliaceae	382.2	68	8
891	59.6	67.6	Tillandsia_bulbosa	Bromeliaceae	382.2	68	8
892	59.6	67.6	Tillandsia_bulbosa	Bromeliaceae	382.2	68	8
893	59.6	67.6	Anthurium_durandii	Araceae	382.2	68	8
894	59.6	67.6	Tillandsia_bulbosa	Bromeliaceae	382.2	68	8
895	59.6	67.6	Scaphyglottis_longicaulis	Orchidaceae	382.2	68	8
896	59.6	67.6	Christensonella_uncata	Orchidaceae	382.2	68	8
897	59.6	67.6	Elaphoglossum_sporadolepis	Lomariopsidaceae	382.2	68	8
898	59.6	67.6	Christensonella_uncata	Orchidaceae	382.2	68	8
899	59.6	67.6	Christensonella_uncata	Orchidaceae	382.2	68	8
900	59.6	67.6	Christensonella_uncata	Orchidaceae	382.2	68	8
901	59.6	67.6	Scaphyglottis_longicaulis	Orchidaceae	382.2	68	8
902	59.6	67.6	Christensonella_uncata	Orchidaceae	382.2	68	8
903	59.6	67.6	Anthurium_friedrichsthalii	Araceae	382.2	68	8
904	59.6	67.6	Christensonella_uncata	Orchidaceae	382.2	68	8
905	59.6	67.6	Scaphyglottis_longicaulis	Orchidaceae	382.2	68	8
906	59.6	67.6	Trichosalpinx_orbicularis	Orchidaceae	382.2	68	8
907	59.6	67.6	Elaphoglossum_sporadolepis	Lomariopsidaceae	382.2	68	8
908	59.6	67.6	Scaphyglottis_longicaulis	Orchidaceae	382.2	68	8
909	59.6	67.6	Elaphoglossum_sporadolepis	Lomariopsidaceae	382.2	68	8
910	59.6	67.6	Scaphyglottis_behrii	Orchidaceae	382.2	68	8
911	59.6	67.6	Christensonella_uncata	Orchidaceae	382.2	68	8
912	59.6	67.6	Specklinia_brighamii	Orchidaceae	382.2	68	8
913	59.6	67.6	Scaphyglottis_behrii	Orchidaceae	382.2	68	8
914	59.6	67.6	Christensonella_uncata	Orchidaceae	382.2	68	8
915	59.6	67.6	Christensonella_uncata	Orchidaceae	382.2	68	8
916	59.6	67.6	Elaphoglossum_sporadolepis	Lomariopsidaceae	382.2	68	8
917	59.6	67.6	Christensonella_uncata	Orchidaceae	382.2	68	8
918	59.6	67.6	Christensonella_uncata	Orchidaceae	382.2	68	8
919	59.6	67.6	Trichosalpinx_orbicularis	Orchidaceae	382.2	68	8
920	59.6	67.6	Christensonella_uncata	Orchidaceae	382.2	68	8
921	59.6	67.6	Christensonella_uncata	Orchidaceae	382.2	68	8
992	59.6	67.6	Niphidium_crassifolium	Polypodiaceae	222.9	68	8
993	59.6	67.6	Niphidium_crassifolium	Polypodiaceae	222.9	68	8
994	59.6	67.6	Vittaria_lineata	Vittariaceae	105.1	68	6
995	59.6	67.6	Niphidium_crassifolium	Polypodiaceae	105.1	68	6
996	59.6	67.6	Anthurium_friedrichsthalii	Araceae	101.9	68	6
997	59.6	67.6	Tillandsia_bulbosa	Bromeliaceae	101.9	68	6
998	60.24	67.6	Scaphyglottis_behrii	Orchidaceae	194.3	68	7
999	60.24	67.6	Scaphyglottis_behrii	Orchidaceae	194.3	68	7
1000	60.24	67.6	Scaphyglottis_behrii	Orchidaceae	194.3	68	7
1001	60.24	67.6	Codonanthe_macradenia	Gesneriaceae	194.3	68	7
1002	60.89	67.6	Elaphoglossum_sporadolepis	Lomariopsidaceae	111.5	68	6
1003	60.89	67.6	Scaphyglottis_behrii	Orchidaceae	194.3	68	7
1004	60.89	67.6	Scaphyglottis_behrii	Orchidaceae	194.3	68	7
1005	60.89	67.6	Scaphyglottis_behrii	Orchidaceae	194.3	68	7
1006	60.89	67.6	Elaphoglossum_sporadolepis	Lomariopsidaceae	194.3	68	7
1007	60.89	67.6	Scaphyglottis_behrii	Orchidaceae	194.3	68	7
1008	60.89	67.6	Trichocentrum_capistratum	Orchidaceae	194.3	68	7
1009	60.89	67.6	Scaphyglottis_longicaulis	Orchidaceae	111.5	68	6
1010	60.89	67.6	Scaphyglottis_longicaulis	Orchidaceae	111.5	68	6
1011	60.89	67.6	Scaphyglottis_longicaulis	Orchidaceae	111.5	68	6
1012	60.89	67.6	Scaphyglottis_behrii	Orchidaceae	111.5	68	6
1013	61.53	67.6	Scaphyglottis_behrii	Orchidaceae	111.5	68	6
1014	61.53	67.6	Scaphyglottis_behrii	Orchidaceae	111.5	68	6
1015	61.53	67.6	Scaphyglottis_behrii	Orchidaceae	111.5	68	6
1016	62.17	67.6	Scaphyglottis_behrii	Orchidaceae	111.5	68	6
1017	59.48	67.72	Christensonella_uncata	Orchidaceae	222.9	68	8
1018	59.48	67.72	Christensonella_uncata	Orchidaceae	222.9	68	8
1019	59.48	67.72	Christensonella_uncata	Orchidaceae	222.9	68	8
1020	59.48	67.72	Christensonella_uncata	Orchidaceae	222.9	68	8
1021	59.48	67.72	Trichosalpinx_orbicularis	Orchidaceae	222.9	68	8
1022	59.48	67.72	Christensonella_uncata	Orchidaceae	222.9	68	8
1023	59.48	67.72	Specklinia_brighamii	Orchidaceae	222.9	68	8
1024	59.48	67.72	Specklinia_brighamii	Orchidaceae	222.9	68	8
1025	59.48	67.72	Christensonella_uncata	Orchidaceae	222.9	68	8
1026	59.48	67.72	Christensonella_uncata	Orchidaceae	222.9	68	8
1027	59.48	67.72	Specklinia_brighamii	Orchidaceae	222.9	68	8
1028	59.48	67.72	Specklinia_brighamii	Orchidaceae	222.9	68	8
1029	59.48	67.72	Specklinia_brighamii	Orchidaceae	222.9	68	8
1030	59.48	67.72	Specklinia_brighamii	Orchidaceae	222.9	68	8
1031	59.48	67.72	Elaphoglossum_sporadolepis	Lomariopsidaceae	222.9	68	8
1032	59.48	67.72	Elaphoglossum_sporadolepis	Lomariopsidaceae	222.9	68	8
1033	59.48	67.72	Christensonella_uncata	Orchidaceae	222.9	68	8
1034	59.48	67.72	Elaphoglossum_sporadolepis	Lomariopsidaceae	222.9	68	8
1035	59.48	67.72	Vittaria_lineata	Vittariaceae	222.9	68	8
1036	59.48	67.72	Vittaria_lineata	Vittariaceae	222.9	68	8
1037	59.48	67.72	Vittaria_lineata	Vittariaceae	222.9	68	8
1038	59.48	67.72	Christensonella_uncata	Orchidaceae	222.9	68	8
1039	59.48	67.72	Christensonella_uncata	Orchidaceae	222.9	68	8
1040	59.48	67.72	Christensonella_uncata	Orchidaceae	222.9	68	8
1041	59.48	67.72	Specklinia_brighamii	Orchidaceae	222.9	68	8
1042	59.48	67.72	Christensonella_uncata	Orchidaceae	222.9	68	8
1043	59.36	67.84	Elaphoglossum_sporadolepis	Lomariopsidaceae	172	68	7
1044	59.36	67.84	Scaphyglottis_behrii	Orchidaceae	172	68	7
1045	59.36	67.84	Scaphyglottis_prolifera	Orchidaceae	172	68	7
1046	59.36	67.84	Scaphyglottis_behrii	Orchidaceae	172	68	7
1047	59.36	67.84	Scaphyglottis_behrii	Orchidaceae	172	68	7
1048	59.36	67.84	Scaphyglottis_behrii	Orchidaceae	172	68	7
1049	59.36	67.84	Scaphyglottis_behrii	Orchidaceae	172	68	7
1050	59.35	67.85	Specklinia_brighamii	Orchidaceae	222.9	68	8
1051	59.35	67.85	Christensonella_uncata	Orchidaceae	203.8	68	8
1052	59.35	67.85	Christensonella_uncata	Orchidaceae	222.9	68	8
1053	59.35	67.85	Christensonella_uncata	Orchidaceae	222.9	68	8
1054	59.35	67.85	Christensonella_uncata	Orchidaceae	222.9	68	8
1055	59.35	67.85	Christensonella_uncata	Orchidaceae	222.9	68	8
1056	59.35	67.85	Christensonella_uncata	Orchidaceae	222.9	68	8
1057	59.35	67.85	Christensonella_uncata	Orchidaceae	222.9	68	8
1058	59.35	67.85	Specklinia_brighamii	Orchidaceae	222.9	68	8
1059	59.35	67.85	Christensonella_uncata	Orchidaceae	222.9	68	8
1060	59.35	67.85	Christensonella_uncata	Orchidaceae	222.9	68	8
1061	59.35	67.85	Anthurium_durandii	Araceae	222.9	68	8
1062	59.35	67.85	Anthurium_durandii	Araceae	203.8	68	8
1063	59.35	67.85	Elaphoglossum_sporadolepis	Lomariopsidaceae	203.8	68	8
1064	59.35	67.85	Elaphoglossum_sporadolepis	Lomariopsidaceae	203.8	68	8
1065	59.35	67.85	Specklinia_brighamii	Orchidaceae	203.8	68	8
1066	60.8	67.9	Vriesea_gladioliflora	Bromeliaceae	51	68	4
1067	60.8	67.9	Vriesea_gladioliflora	Bromeliaceae	42.7	68	4
1068	60.8	67.9	Codonanthe_macradenia	Gesneriaceae	36.3	68	3
1069	60.8	67.9	Anthurium_acutangulum	Araceae	43	68	4
1070	60.8	67.9	Codonanthe_macradenia	Gesneriaceae	33.1	68	3
1071	60.8	67.9	Codonanthe_macradenia	Gesneriaceae	22.3	68	3
1072	60.8	67.9	Niphidium_crassifolium	Polypodiaceae	12.7	68	2
1073	60.8	67.9	Polystachya_foliosa	Orchidaceae	22.3	68	3
1074	60.8	67.9	Anthurium_friedrichsthalii	Araceae	27.1	68	3
1075	60.8	67.9	Niphidium_crassifolium	Polypodiaceae	25.5	68	3
1076	59.6	67.91	Christensonella_uncata	Orchidaceae	229.3	68	8
1077	59.6	67.91	Christensonella_uncata	Orchidaceae	229.3	68	8
1078	59.6	67.91	Christensonella_uncata	Orchidaceae	229.3	68	8
1079	59.6	67.91	Christensonella_uncata	Orchidaceae	229.3	68	8
1080	59.6	67.91	Christensonella_uncata	Orchidaceae	229.3	68	8
1081	59.6	67.91	Christensonella_uncata	Orchidaceae	229.3	68	8
1082	59.6	67.91	Christensonella_uncata	Orchidaceae	229.3	68	8
1083	59.6	67.91	Christensonella_uncata	Orchidaceae	229.3	68	8
1084	59.6	67.91	Christensonella_uncata	Orchidaceae	229.3	68	8
1085	59.6	67.91	Christensonella_uncata	Orchidaceae	229.3	68	8
1086	59.6	67.91	Microgramma_percussa	Polypodiaceae	229.3	68	8
1087	59.6	67.91	Christensonella_uncata	Orchidaceae	229.3	68	8
1088	59.6	67.91	Dichaea_panamensis	Orchidaceae	229.3	68	8
1089	59.6	67.91	Christensonella_uncata	Orchidaceae	229.3	68	8
1090	59.6	67.91	Christensonella_uncata	Orchidaceae	229.3	68	8
1091	59.6	67.91	Christensonella_uncata	Orchidaceae	229.3	68	8
1092	59.6	67.91	Christensonella_uncata	Orchidaceae	229.3	68	8
1093	59.6	67.91	Christensonella_uncata	Orchidaceae	229.3	68	8
1094	59.6	67.91	Christensonella_uncata	Orchidaceae	229.3	68	8
1095	59.6	67.91	Christensonella_uncata	Orchidaceae	229.3	68	8
1096	59.6	67.91	Christensonella_uncata	Orchidaceae	229.3	68	8
1097	59.6	67.91	Elaphoglossum_sporadolepis	Lomariopsidaceae	229.3	68	8
1098	59.6	67.91	Dichaea_panamensis	Orchidaceae	229.3	68	8
1099	59.6	67.91	Elaphoglossum_sporadolepis	Lomariopsidaceae	229.3	68	8
1100	59.6	67.91	Christensonella_uncata	Orchidaceae	229.3	68	8
1101	59.6	67.91	Christensonella_uncata	Orchidaceae	229.3	68	8
1102	59.6	67.91	Christensonella_uncata	Orchidaceae	229.3	68	8
1103	59.6	67.91	Christensonella_uncata	Orchidaceae	229.3	68	8
1104	59.6	67.91	Niphidium_crassifolium	Polypodiaceae	229.3	68	8
1105	59.6	67.91	Dichaea_panamensis	Orchidaceae	229.3	68	8
1106	59.6	67.91	Christensonella_uncata	Orchidaceae	229.3	68	8
1107	59.6	67.91	Christensonella_uncata	Orchidaceae	229.3	68	8
1108	59.6	67.91	Christensonella_uncata	Orchidaceae	229.3	68	8
1109	59.6	67.91	Christensonella_uncata	Orchidaceae	229.3	68	8
1110	59.6	67.91	Christensonella_uncata	Orchidaceae	229.3	68	8
1111	59.6	67.91	Christensonella_uncata	Orchidaceae	229.3	68	8
1112	59.6	67.91	Christensonella_uncata	Orchidaceae	229.3	68	8
1113	59.6	67.91	Christensonella_uncata	Orchidaceae	229.3	68	8
1114	59.6	67.91	Christensonella_uncata	Orchidaceae	229.3	68	8
1115	59.6	67.91	Christensonella_uncata	Orchidaceae	229.3	68	8
1116	59.6	67.91	Christensonella_uncata	Orchidaceae	229.3	68	8
1117	59.6	67.91	Christensonella_uncata	Orchidaceae	229.3	68	8
1118	59.6	67.91	Christensonella_uncata	Orchidaceae	229.3	68	8
1119	59.6	67.91	Christensonella_uncata	Orchidaceae	229.3	68	8
1120	59.6	67.91	Christensonella_uncata	Orchidaceae	229.3	68	8
1121	59.6	67.91	Christensonella_uncata	Orchidaceae	229.3	68	8
1122	59.6	67.91	Christensonella_uncata	Orchidaceae	229.3	68	8
1123	59.6	67.91	Christensonella_uncata	Orchidaceae	229.3	68	8
1124	59.6	67.91	Dichaea_panamensis	Orchidaceae	229.3	68	8
1125	59.6	67.91	Christensonella_uncata	Orchidaceae	229.3	68	8
1126	59.6	67.91	Dichaea_panamensis	Orchidaceae	229.3	68	8
1127	59.6	67.91	Christensonella_uncata	Orchidaceae	229.3	68	8
1128	59.6	67.91	Christensonella_uncata	Orchidaceae	229.3	68	8
1129	59.23	67.97	Christensonella_uncata	Orchidaceae	203.8	68	8
1130	59.23	67.97	Specklinia_brighamii	Orchidaceae	203.8	68	8
1131	59.23	67.97	Specklinia_brighamii	Orchidaceae	203.8	68	8
1132	59.15	68.05	Christensonella_uncata	Orchidaceae	86	68	5
1133	59.15	68.05	Christensonella_uncata	Orchidaceae	86	68	5
1134	59.15	68.05	Christensonella_uncata	Orchidaceae	159.2	68	7
1135	59.15	68.05	Christensonella_uncata	Orchidaceae	86	68	5
1136	59.15	68.05	Christensonella_uncata	Orchidaceae	76.4	68	5
1137	59.15	68.05	Christensonella_uncata	Orchidaceae	152.9	68	7
1138	59.15	68.05	Christensonella_uncata	Orchidaceae	152.9	68	7
1139	59.15	68.05	Christensonella_uncata	Orchidaceae	152.9	68	7
1140	59.15	68.05	Christensonella_uncata	Orchidaceae	152.9	68	7
1141	59.15	68.05	Niphidium_crassifolium	Polypodiaceae	152.9	68	7
1142	59.15	68.05	Christensonella_uncata	Orchidaceae	152.9	68	7
1143	59.15	68.05	Hylocereus_monacanthus	Cactaceae	152.9	68	7
1144	59.15	68.05	Christensonella_uncata	Orchidaceae	152.9	68	7
1145	59.15	68.05	Hylocereus_monacanthus	Cactaceae	152.9	68	7
1146	59.15	68.05	Ananthacorus_angustifolius	Vittariaceae	76.4	68	5
1147	59.15	68.05	Specklinia_grobyi	Orchidaceae	105.1	68	6
1148	59.15	68.05	Christensonella_uncata	Orchidaceae	105.1	68	6
1149	59.15	68.05	Elaphoglossum_sporadolepis	Lomariopsidaceae	105.1	68	6
1150	59.15	68.05	Specklinia_brighamii	Orchidaceae	105.1	68	6
1151	59.15	68.05	Christensonella_uncata	Orchidaceae	105.1	68	6
1152	59.15	68.05	Christensonella_uncata	Orchidaceae	105.1	68	6
1153	59.15	68.05	Ananthacorus_angustifolius	Vittariaceae	86	68	5
1154	59.15	68.05	Elaphoglossum_sporadolepis	Lomariopsidaceae	86	68	5
1155	59.15	68.05	Elaphoglossum_sporadolepis	Lomariopsidaceae	86	68	5
1156	59.15	68.05	Christensonella_uncata	Orchidaceae	159.2	68	7
1157	59.15	68.05	Codonanthe_macradenia	Gesneriaceae	159.2	68	7
1158	59.15	68.05	Christensonella_uncata	Orchidaceae	159.2	68	7
1159	59.15	68.05	Anthurium_friedrichsthalii	Araceae	159.2	68	7
1160	59.15	68.05	Anthurium_friedrichsthalii	Araceae	159.2	68	7
1161	59.15	68.05	Ananthacorus_angustifolius	Vittariaceae	159.2	68	7
1162	59.15	68.05	Christensonella_uncata	Orchidaceae	159.2	68	7
1163	59.15	68.05	Ananthacorus_angustifolius	Vittariaceae	159.2	68	7
1164	59.15	68.05	Ananthacorus_angustifolius	Vittariaceae	159.2	68	7
1165	60.05	68.05	Dichaea_panamensis	Orchidaceae	242	68	8
1166	60.05	68.05	Anthurium_friedrichsthalii	Araceae	242	68	8
1167	59.12	68.08	Elaphoglossum_sporadolepis	Lomariopsidaceae	172	68	7
1168	59.12	68.08	Scaphyglottis_behrii	Orchidaceae	172	68	7
1169	59.11	68.09	Specklinia_brighamii	Orchidaceae	181.5	68	7
1170	59.11	68.09	Specklinia_brighamii	Orchidaceae	181.5	68	7
1171	59.11	68.09	Christensonella_uncata	Orchidaceae	181.5	68	7
1172	59.11	68.09	Elaphoglossum_sporadolepis	Lomariopsidaceae	181.5	68	7
1173	59.11	68.09	Elaphoglossum_sporadolepis	Lomariopsidaceae	181.5	68	7
1174	59.11	68.09	Specklinia_brighamii	Orchidaceae	181.5	68	7
1175	59.11	68.09	Christensonella_uncata	Orchidaceae	181.5	68	7
1176	59.11	68.09	Elaphoglossum_sporadolepis	Lomariopsidaceae	181.5	68	7
1177	59.11	68.09	Elaphoglossum_sporadolepis	Lomariopsidaceae	181.5	68	7
1178	59.11	68.09	Elaphoglossum_sporadolepis	Lomariopsidaceae	181.5	68	7
1179	59.11	68.09	Specklinia_brighamii	Orchidaceae	181.5	68	7
1180	59.11	68.09	Christensonella_uncata	Orchidaceae	181.5	68	7
1181	60.21	68.21	Scaphyglottis_prolifera	Orchidaceae	175.2	68	7
1182	60.21	68.21	Christensonella_uncata	Orchidaceae	175.2	68	7
1183	60.21	68.21	Scaphyglottis_prolifera	Orchidaceae	175.2	68	7
1184	60.21	68.21	Specklinia_brighamii	Orchidaceae	175.2	68	7
1185	60.21	68.21	Specklinia_brighamii	Orchidaceae	175.2	68	7
1186	60.21	68.21	Specklinia_brighamii	Orchidaceae	175.2	68	7
1187	60.21	68.21	Specklinia_brighamii	Orchidaceae	175.2	68	7
1188	60.21	68.21	Specklinia_brighamii	Orchidaceae	175.2	68	7
1189	60.21	68.21	Christensonella_uncata	Orchidaceae	175.2	68	7
1190	60.21	68.21	Christensonella_uncata	Orchidaceae	175.2	68	7
1191	60.21	68.21	Specklinia_brighamii	Orchidaceae	175.2	68	7
1192	58.99	68.21	Masdevallia_livingstoneana	Orchidaceae	168.8	68	7
1193	58.99	68.21	Masdevallia_livingstoneana	Orchidaceae	168.8	68	7
1194	59.6	68.22	Christensonella_uncata	Orchidaceae	229.3	68	8
1195	59.6	68.22	Christensonella_uncata	Orchidaceae	229.3	68	8
1196	59.6	68.22	Christensonella_uncata	Orchidaceae	229.3	68	8
1197	59.6	68.22	Christensonella_uncata	Orchidaceae	229.3	68	8
1198	59.6	68.22	Christensonella_uncata	Orchidaceae	229.3	68	8
1199	59.6	68.22	Christensonella_uncata	Orchidaceae	229.3	68	8
1200	59.6	68.22	Christensonella_uncata	Orchidaceae	229.3	68	8
1201	59.6	68.22	Christensonella_uncata	Orchidaceae	229.3	68	8
1202	59.6	68.22	Christensonella_uncata	Orchidaceae	229.3	68	8
1203	59.6	68.22	Christensonella_uncata	Orchidaceae	229.3	68	8
1204	59.6	68.22	Christensonella_uncata	Orchidaceae	229.3	68	8
1205	59.6	68.22	Christensonella_uncata	Orchidaceae	229.3	68	8
1206	59.6	68.22	Christensonella_uncata	Orchidaceae	229.3	68	8
1207	59.6	68.22	Christensonella_uncata	Orchidaceae	229.3	68	8
1208	59.6	68.22	Christensonella_uncata	Orchidaceae	229.3	68	8
1209	59.6	68.22	Christensonella_uncata	Orchidaceae	229.3	68	8
1210	59.6	68.22	Christensonella_uncata	Orchidaceae	229.3	68	8
1211	59.6	68.22	Christensonella_uncata	Orchidaceae	229.3	68	8
1212	59.6	68.22	Christensonella_uncata	Orchidaceae	229.3	68	8
1213	59.6	68.22	Christensonella_uncata	Orchidaceae	229.3	68	8
1214	59.6	68.22	Niphidium_crassifolium	Polypodiaceae	229.3	68	8
1215	59.6	68.22	Niphidium_crassifolium	Polypodiaceae	229.3	68	8
1216	59.6	68.22	Dichaea_panamensis	Orchidaceae	229.3	68	8
1217	59.6	68.22	Elaphoglossum_sporadolepis	Lomariopsidaceae	229.3	68	8
1218	59.6	68.22	Elaphoglossum_sporadolepis	Lomariopsidaceae	229.3	68	8
1219	56.4	68.28	Anthurium_friedrichsthalii	Araceae	22.3	68	3
1220	59.6	68.31	Christensonella_uncata	Orchidaceae	668.8	68	8
1221	59.6	68.31	Elaphoglossum_sporadolepis	Lomariopsidaceae	668.8	68	8
1222	59.6	68.31	Elaphoglossum_sporadolepis	Lomariopsidaceae	668.8	68	8
1223	59.6	68.31	Dichaea_panamensis	Orchidaceae	668.8	68	8
1224	59.6	68.31	Scaphyglottis_longicaulis	Orchidaceae	668.8	68	8
1225	59.6	68.31	Specklinia_brighamii	Orchidaceae	668.8	68	8
1226	59.6	68.31	Scaphyglottis_longicaulis	Orchidaceae	668.8	68	8
1227	59.6	68.31	Scaphyglottis_longicaulis	Orchidaceae	668.8	68	8
1228	59.6	68.31	Scaphyglottis_longicaulis	Orchidaceae	668.8	68	8
1229	59.6	68.31	Scaphyglottis_longicaulis	Orchidaceae	668.8	68	8
1230	59.6	68.31	Scaphyglottis_behrii	Orchidaceae	668.8	68	8
1231	59.6	68.31	Scaphyglottis_longicaulis	Orchidaceae	668.8	68	8
1232	59.6	68.31	Scaphyglottis_longicaulis	Orchidaceae	668.8	68	8
1233	59.6	68.31	Elaphoglossum_sporadolepis	Lomariopsidaceae	668.8	68	8
1234	59.6	68.31	Scaphyglottis_behrii	Orchidaceae	668.8	68	8
1235	59.6	68.31	Scaphyglottis_behrii	Orchidaceae	668.8	68	8
1236	59.6	68.31	Niphidium_crassifolium	Polypodiaceae	668.8	68	8
1237	59.6	68.31	Hylocereus_monacanthus	Cactaceae	668.8	68	8
1238	59.6	68.31	Hylocereus_monacanthus	Cactaceae	668.8	68	8
1239	59.6	68.31	Stenospermation_angustifolium	Araceae	668.8	68	8
1240	59.6	68.31	Anthurium_brownii	Araceae	668.8	68	8
1241	59.6	68.31	Christensonella_uncata	Orchidaceae	668.8	68	8
1242	59.6	68.31	Christensonella_uncata	Orchidaceae	668.8	68	8
1243	58.87	68.33	Ananthacorus_angustifolius	Vittariaceae	114.6	68	6
1244	58.87	68.33	Ananthacorus_angustifolius	Vittariaceae	114.6	68	6
1245	58.87	68.33	Ananthacorus_angustifolius	Vittariaceae	114.6	68	6
1246	58.87	68.33	Microgramma_lycopodioides	Polypodiaceae	114.6	68	6
1247	58.4	68.4	Trichomanes_ovale	Hymenophyllaceae	35	68	3
1248	59.6	68.47	Specklinia_brighamii	Orchidaceae	127.4	68	6
1249	59.6	68.47	Specklinia_brighamii	Orchidaceae	127.4	68	6
1250	59.6	68.47	Specklinia_brighamii	Orchidaceae	127.4	68	6
1251	59.6	68.47	Elaphoglossum_sporadolepis	Lomariopsidaceae	127.4	68	6
1252	59.6	68.47	Specklinia_brighamii	Orchidaceae	127.4	68	6
1253	59.6	68.47	Specklinia_brighamii	Orchidaceae	127.4	68	6
1254	59.6	68.47	Specklinia_brighamii	Orchidaceae	127.4	68	6
1255	59.6	68.47	Christensonella_uncata	Orchidaceae	127.4	68	6
1256	59.6	68.47	Specklinia_brighamii	Orchidaceae	127.4	68	6
1257	59.6	68.47	Anthurium_durandii	Araceae	127.4	68	6
1258	59.6	68.47	Specklinia_brighamii	Orchidaceae	127.4	68	6
1259	58.4	68.5	Trichomanes_ovale	Hymenophyllaceae	86	68	5
1260	58.4	68.5	Trichomanes_angustifrons	Hymenophyllaceae	73.2	68	5
1261	58.4	68.5	Codonanthe_macradenia	Gesneriaceae	73.2	68	5
1262	58.4	68.5	Codonanthe_macradenia	Gesneriaceae	73.2	68	5
1263	58.4	68.5	Codonanthe_macradenia	Gesneriaceae	73.2	68	5
1264	58.69	68.51	Anthurium_friedrichsthalii	Araceae	121	68	6
1265	58.69	68.51	Anthurium_friedrichsthalii	Araceae	121	68	6
1266	58.69	68.51	Christensonella_uncata	Orchidaceae	121	68	6
1267	58.69	68.51	Christensonella_uncata	Orchidaceae	121	68	6
1268	58.69	68.51	Codonanthe_macradenia	Gesneriaceae	159.2	68	7
1269	58.69	68.51	Christensonella_uncata	Orchidaceae	159.2	68	7
1270	58.69	68.51	Masdevallia_livingstoneana	Orchidaceae	159.2	68	7
1271	58.69	68.51	Niphidium_crassifolium	Polypodiaceae	159.2	68	7
1272	58.69	68.51	Niphidium_crassifolium	Polypodiaceae	159.2	68	7
1273	58.69	68.51	Christensonella_uncata	Orchidaceae	159.2	68	7
1274	58.69	68.51	Christensonella_uncata	Orchidaceae	159.2	68	7
1275	58.69	68.51	Christensonella_uncata	Orchidaceae	159.2	68	7
1276	58.69	68.51	Christensonella_uncata	Orchidaceae	159.2	68	7
1277	58.69	68.51	Christensonella_uncata	Orchidaceae	159.2	68	7
1278	58.69	68.51	Christensonella_uncata	Orchidaceae	159.2	68	7
1279	58.69	68.51	Christensonella_uncata	Orchidaceae	121	68	6
1280	58.69	68.51	Christensonella_uncata	Orchidaceae	121	68	6
1281	58.69	68.51	Masdevallia_livingstoneana	Orchidaceae	121	68	6
1282	58.69	68.51	Christensonella_uncata	Orchidaceae	121	68	6
1283	58.69	68.51	Masdevallia_livingstoneana	Orchidaceae	121	68	6
1284	58.69	68.51	Christensonella_uncata	Orchidaceae	121	68	6
1285	58.69	68.51	Christensonella_uncata	Orchidaceae	121	68	6
1286	58.69	68.51	Christensonella_uncata	Orchidaceae	121	68	6
1287	58.69	68.51	Christensonella_uncata	Orchidaceae	121	68	6
1288	58.69	68.51	Christensonella_uncata	Orchidaceae	121	68	6
1289	58.69	68.51	Christensonella_uncata	Orchidaceae	121	68	6
1290	60.51	68.51	Scaphyglottis_longicaulis	Orchidaceae	242	68	8
1291	60.51	68.51	Anthurium_brownii	Araceae	242	68	8
1292	60.51	68.51	Stenospermation_angustifolium	Araceae	242	68	8
1293	60.51	68.51	Stenospermation_angustifolium	Araceae	242	68	8
1294	60.51	68.51	Anthurium_scandens	Araceae	242	68	8
1295	59.6	68.53	Elaphoglossum_sporadolepis	Lomariopsidaceae	108.3	68	6
1296	59.6	68.53	Elaphoglossum_sporadolepis	Lomariopsidaceae	229.3	68	8
1297	59.6	68.53	Elaphoglossum_sporadolepis	Lomariopsidaceae	229.3	68	8
1298	59.6	68.53	Christensonella_uncata	Orchidaceae	229.3	68	8
1299	59.6	68.53	Elaphoglossum_sporadolepis	Lomariopsidaceae	229.3	68	8
1300	59.6	68.53	Christensonella_uncata	Orchidaceae	229.3	68	8
1301	59.6	68.53	Specklinia_brighamii	Orchidaceae	229.3	68	8
1302	59.6	68.53	Heterotaxis_discolor	Orchidaceae	108.3	68	6
1303	59.6	68.53	Christensonella_uncata	Orchidaceae	229.3	68	8
1304	59.6	68.53	Christensonella_uncata	Orchidaceae	229.3	68	8
1305	59.6	68.53	Niphidium_crassifolium	Polypodiaceae	108.3	68	6
1306	59.6	68.53	Christensonella_uncata	Orchidaceae	229.3	68	8
1307	59.6	68.53	Christensonella_uncata	Orchidaceae	229.3	68	8
1308	59.6	68.53	Christensonella_uncata	Orchidaceae	229.3	68	8
1309	59.6	68.53	Christensonella_uncata	Orchidaceae	229.3	68	8
1310	59.6	68.53	Christensonella_uncata	Orchidaceae	229.3	68	8
1311	59.6	68.53	Christensonella_uncata	Orchidaceae	229.3	68	8
1312	59.6	68.53	Christensonella_uncata	Orchidaceae	229.3	68	8
1313	59.6	68.53	Christensonella_uncata	Orchidaceae	229.3	68	8
1314	59.6	68.53	Christensonella_uncata	Orchidaceae	229.3	68	8
1315	59.6	68.53	Specklinia_brighamii	Orchidaceae	229.3	68	8
1316	59.6	68.53	Specklinia_brighamii	Orchidaceae	229.3	68	8
1317	59.6	68.53	Niphidium_crassifolium	Polypodiaceae	229.3	68	8
1318	59.6	68.53	Christensonella_uncata	Orchidaceae	229.3	68	8
1319	59.6	68.53	Christensonella_uncata	Orchidaceae	229.3	68	8
1320	59.6	68.53	Christensonella_uncata	Orchidaceae	229.3	68	8
1321	59.6	68.53	Heterotaxis_discolor	Orchidaceae	229.3	68	8
1322	59.6	68.53	Specklinia_brighamii	Orchidaceae	108.3	68	6
1323	59.6	68.53	Christensonella_uncata	Orchidaceae	108.3	68	6
1324	59.6	68.53	Christensonella_uncata	Orchidaceae	108.3	68	6
1325	59.6	68.53	Specklinia_brighamii	Orchidaceae	108.3	68	6
1326	60.82	68.82	Christensonella_uncata	Orchidaceae	175.2	68	7
1327	60.82	68.82	Christensonella_uncata	Orchidaceae	175.2	68	7
1328	60.82	68.82	Anthurium_brownii	Araceae	175.2	68	7
1329	60.82	68.82	Codonanthe_macradenia	Gesneriaceae	114.6	68	6
1330	59.6	68.84	Scaphyglottis_prolifera	Orchidaceae	143.3	68	6
1331	59.6	68.84	Elaphoglossum_sporadolepis	Lomariopsidaceae	143.3	68	6
1332	59.6	68.84	Elaphoglossum_sporadolepis	Lomariopsidaceae	175.2	68	7
1333	59.6	68.84	Scaphyglottis_prolifera	Orchidaceae	143.3	68	6
1334	59.6	68.84	Elaphoglossum_sporadolepis	Lomariopsidaceae	143.3	68	6
1335	59.6	68.84	Niphidium_crassifolium	Polypodiaceae	143.3	68	6
1336	59.6	68.84	Specklinia_brighamii	Orchidaceae	143.3	68	6
1337	59.6	68.84	Dichaea_panamensis	Orchidaceae	143.3	68	6
1338	58.3	69	Trichomanes_ovale	Hymenophyllaceae	38.2	68	3
1339	61.01	69.01	Specklinia_brighamii	Orchidaceae	60.5	68	5
1340	61.01	69.01	Ananthacorus_angustifolius	Vittariaceae	60.5	68	5
1341	61.01	69.01	Codonanthe_macradenia	Gesneriaceae	60.5	68	5
1342	61.01	69.01	Specklinia_brighamii	Orchidaceae	60.5	68	5
1343	61.01	69.01	Specklinia_brighamii	Orchidaceae	60.5	68	5
1344	61.01	69.01	Christensonella_uncata	Orchidaceae	60.5	68	5
1345	59.6	69.01	Hylocereus_monacanthus	Cactaceae	668.8	68	8
1346	59.6	69.01	Microgramma_percussa	Polypodiaceae	668.8	68	8
1347	59.6	69.01	Christensonella_uncata	Orchidaceae	668.8	68	8
1348	59.6	69.01	Christensonella_uncata	Orchidaceae	668.8	68	8
1349	59.6	69.01	Christensonella_uncata	Orchidaceae	668.8	68	8
1350	59.6	69.01	Christensonella_uncata	Orchidaceae	668.8	68	8
1351	59.6	69.01	Christensonella_uncata	Orchidaceae	668.8	68	8
1352	59.6	69.01	Christensonella_uncata	Orchidaceae	668.8	68	8
1353	59.6	69.01	Christensonella_uncata	Orchidaceae	668.8	68	8
1354	59.6	69.01	Christensonella_uncata	Orchidaceae	668.8	68	8
1355	59.6	69.01	Specklinia_brighamii	Orchidaceae	668.8	68	8
1356	59.6	69.01	Anthurium_brownii	Araceae	668.8	68	8
1357	59.6	69.01	Christensonella_uncata	Orchidaceae	668.8	68	8
1358	59.6	69.01	Christensonella_uncata	Orchidaceae	668.8	68	8
1359	59.6	69.01	Christensonella_uncata	Orchidaceae	668.8	68	8
1360	59.6	69.01	Elaphoglossum_sporadolepis	Lomariopsidaceae	668.8	68	8
1361	59.6	69.01	Christensonella_uncata	Orchidaceae	668.8	68	8
1362	59.6	69.01	Specklinia_brighamii	Orchidaceae	668.8	68	8
1363	59.6	69.01	Specklinia_brighamii	Orchidaceae	668.8	68	8
1364	59.6	69.01	Specklinia_brighamii	Orchidaceae	668.8	68	8
1365	59.6	69.01	Elaphoglossum_sporadolepis	Lomariopsidaceae	668.8	68	8
1366	59.6	69.01	Specklinia_brighamii	Orchidaceae	668.8	68	8
1367	59.6	69.01	Christensonella_uncata	Orchidaceae	668.8	68	8
1368	59.6	69.01	Masdevallia_livingstoneana	Orchidaceae	668.8	68	8
1369	59.6	69.01	Christensonella_uncata	Orchidaceae	668.8	68	8
1370	59.6	69.01	Christensonella_uncata	Orchidaceae	668.8	68	8
1371	59.6	69.01	Christensonella_uncata	Orchidaceae	668.8	68	8
1372	59.6	69.01	Christensonella_uncata	Orchidaceae	668.8	68	8
1373	59.6	69.01	Hylocereus_monacanthus	Cactaceae	668.8	68	8
1374	59.6	69.01	Christensonella_uncata	Orchidaceae	668.8	68	8
1375	59.6	69.01	Dichaea_panamensis	Orchidaceae	668.8	68	8
1376	59.6	69.01	Specklinia_brighamii	Orchidaceae	668.8	68	8
1377	59.6	69.01	Specklinia_brighamii	Orchidaceae	668.8	68	8
1378	59.6	69.01	Christensonella_uncata	Orchidaceae	668.8	68	8
1379	59.6	69.01	Specklinia_brighamii	Orchidaceae	668.8	68	8
1380	59.6	69.01	Specklinia_brighamii	Orchidaceae	668.8	68	8
1381	59.6	69.01	Specklinia_brighamii	Orchidaceae	668.8	68	8
1382	59.6	69.01	Specklinia_brighamii	Orchidaceae	668.8	68	8
1383	59.6	69.15	Scaphyglottis_prolifera	Orchidaceae	143.3	68	6
1384	59.6	69.33	Specklinia_brighamii	Orchidaceae	95.5	68	5
1385	59.6	69.33	Specklinia_brighamii	Orchidaceae	127.4	68	6
1386	59.6	69.33	Specklinia_brighamii	Orchidaceae	127.4	68	6
1387	59.6	69.33	Specklinia_brighamii	Orchidaceae	127.4	68	6
1388	59.6	69.33	Christensonella_uncata	Orchidaceae	127.4	68	6
1389	59.6	69.33	Rossioglossum_ampliatum	Orchidaceae	95.5	68	5
1390	59.6	69.33	Specklinia_brighamii	Orchidaceae	127.4	68	6
1391	59.6	69.33	Specklinia_brighamii	Orchidaceae	127.4	68	6
1392	59.6	69.33	Specklinia_brighamii	Orchidaceae	127.4	68	6
1393	59.6	69.33	Specklinia_brighamii	Orchidaceae	127.4	68	6
1394	59.6	69.33	Specklinia_brighamii	Orchidaceae	127.4	68	6
1395	59.6	69.33	Specklinia_brighamii	Orchidaceae	127.4	68	6
1396	59.6	69.33	Niphidium_crassifolium	Polypodiaceae	127.4	68	6
1397	59.6	69.33	Christensonella_uncata	Orchidaceae	127.4	68	6
1398	59.6	69.33	Specklinia_brighamii	Orchidaceae	95.5	68	5
1399	59.6	69.33	Specklinia_brighamii	Orchidaceae	95.5	68	5
1400	59.6	69.33	Specklinia_brighamii	Orchidaceae	95.5	68	5
1401	61.44	69.44	Epidendrum_difforme	Orchidaceae	114.6	68	6
1402	59.6	69.45	Elaphoglossum_sporadolepis	Lomariopsidaceae	143.3	68	6
1403	59.6	69.45	Microgramma_percussa	Polypodiaceae	143.3	68	6
1404	59.6	69.45	Elaphoglossum_sporadolepis	Lomariopsidaceae	143.3	68	6
1405	59.6	69.45	Elaphoglossum_sporadolepis	Lomariopsidaceae	143.3	68	6
1406	59.6	69.45	Elaphoglossum_sporadolepis	Lomariopsidaceae	143.3	68	6
1407	59.6	69.45	Elaphoglossum_sporadolepis	Lomariopsidaceae	143.3	68	6
1408	59.6	69.72	Codonanthe_macradenia	Gesneriaceae	605.1	68	8
1409	59.6	69.72	Christensonella_uncata	Orchidaceae	605.1	68	8
1410	59.6	69.72	Christensonella_uncata	Orchidaceae	605.1	68	8
1411	59.6	69.72	Christensonella_uncata	Orchidaceae	605.1	68	8
1412	59.6	69.72	Christensonella_uncata	Orchidaceae	668.8	68	8
1413	59.6	69.72	Christensonella_uncata	Orchidaceae	605.1	68	8
1414	59.6	69.72	Christensonella_uncata	Orchidaceae	605.1	68	8
1415	59.6	69.72	Christensonella_uncata	Orchidaceae	605.1	68	8
1416	59.6	69.72	Christensonella_uncata	Orchidaceae	605.1	68	8
1417	59.6	69.72	Christensonella_uncata	Orchidaceae	605.1	68	8
1418	59.6	69.72	Christensonella_uncata	Orchidaceae	605.1	68	8
1419	59.6	69.72	Christensonella_uncata	Orchidaceae	605.1	68	8
1420	59.6	69.72	Codonanthe_macradenia	Gesneriaceae	605.1	68	8
1421	59.6	69.72	Christensonella_uncata	Orchidaceae	605.1	68	8
1422	59.6	69.72	Christensonella_uncata	Orchidaceae	605.1	68	8
1423	59.6	69.72	Christensonella_uncata	Orchidaceae	605.1	68	8
1424	59.6	69.72	Christensonella_uncata	Orchidaceae	605.1	68	8
1425	59.6	69.72	Christensonella_uncata	Orchidaceae	605.1	68	8
1426	59.6	69.72	Codonanthe_macradenia	Gesneriaceae	605.1	68	8
1427	59.6	69.72	Niphidium_crassifolium	Polypodiaceae	60.5	68	5
1428	59.6	69.72	Guzmania_subcorymbosa	Bromeliaceae	60.5	68	5
1429	59.6	69.72	Christensonella_uncata	Orchidaceae	605.1	68	8
1430	59.6	69.72	Anthurium_friedrichsthalii	Araceae	605.1	68	8
1431	59.6	69.72	Christensonella_uncata	Orchidaceae	605.1	68	8
1432	59.6	69.72	Christensonella_uncata	Orchidaceae	605.1	68	8
1433	59.6	69.72	Christensonella_uncata	Orchidaceae	605.1	68	8
1434	59.6	69.72	Specklinia_brighamii	Orchidaceae	605.1	68	8
1435	59.6	69.72	Elaphoglossum_sporadolepis	Lomariopsidaceae	605.1	68	8
1436	59.6	69.72	Christensonella_uncata	Orchidaceae	605.1	68	8
1437	59.6	69.72	Christensonella_uncata	Orchidaceae	605.1	68	8
1438	59.6	69.72	Elaphoglossum_sporadolepis	Lomariopsidaceae	605.1	68	8
1439	59.6	69.72	Christensonella_uncata	Orchidaceae	605.1	68	8
1440	59.6	69.72	Christensonella_uncata	Orchidaceae	605.1	68	8
1441	59.6	69.72	Elaphoglossum_sporadolepis	Lomariopsidaceae	605.1	68	8
1442	59.6	69.72	Elaphoglossum_sporadolepis	Lomariopsidaceae	605.1	68	8
1443	59.6	69.72	Elaphoglossum_sporadolepis	Lomariopsidaceae	605.1	68	8
1444	59.6	69.72	Elaphoglossum_sporadolepis	Lomariopsidaceae	605.1	68	8
1445	59.6	69.72	Christensonella_uncata	Orchidaceae	668.8	68	8
1446	62.33	69.89	Vriesea_gladioliflora	Bromeliaceae	73.2	68	5
1447	59.4	69.9	Trichomanes_ovale	Hymenophyllaceae	60.5	68	5
1448	59.4	69.9	Vriesea_gladioliflora	Bromeliaceae	60.5	68	5
1449	59.4	69.9	Campyloneurum_phyllitidis	Polypodiaceae	60.5	68	5
1450	59.4	69.9	Dicranoglossum_panamense	Polypodiaceae	60.5	68	5
1451	56.8	70.4	Codonanthe_macradenia	Gesneriaceae	222.9	68	8
1452	56.78	70.42	Hylocereus_monacanthus	Cactaceae	222.9	68	8
1453	56.78	70.42	Hylocereus_monacanthus	Cactaceae	222.9	68	8
1454	59.6	70.43	Anthurium_friedrichsthalii	Araceae	605.1	68	8
1455	59.6	70.43	Christensonella_uncata	Orchidaceae	605.1	68	8
1456	59.6	70.43	Christensonella_uncata	Orchidaceae	605.1	68	8
1457	59.6	70.43	Christensonella_uncata	Orchidaceae	605.1	68	8
1458	59.6	70.43	Christensonella_uncata	Orchidaceae	605.1	68	8
1459	59.6	70.43	Christensonella_uncata	Orchidaceae	605.1	68	8
1460	59.6	70.43	Christensonella_uncata	Orchidaceae	605.1	68	8
1461	59.6	70.43	Christensonella_uncata	Orchidaceae	605.1	68	8
1462	59.6	70.43	Christensonella_uncata	Orchidaceae	605.1	68	8
1463	59.6	70.43	Christensonella_uncata	Orchidaceae	605.1	68	8
1464	59.6	70.43	Christensonella_uncata	Orchidaceae	605.1	68	8
1465	59.6	70.43	Christensonella_uncata	Orchidaceae	605.1	68	8
1466	59.6	70.43	Elaphoglossum_sporadolepis	Lomariopsidaceae	605.1	68	8
1467	59.6	70.43	Specklinia_brighamii	Orchidaceae	605.1	68	8
1468	59.6	70.43	Specklinia_brighamii	Orchidaceae	605.1	68	8
1469	59.6	70.43	Christensonella_uncata	Orchidaceae	605.1	68	8
1470	59.6	70.43	Christensonella_uncata	Orchidaceae	605.1	68	8
1471	59.6	70.43	Christensonella_uncata	Orchidaceae	605.1	68	8
1472	59.6	70.43	Christensonella_uncata	Orchidaceae	605.1	68	8
1473	59.6	70.43	Christensonella_uncata	Orchidaceae	605.1	68	8
1474	59.6	70.43	Christensonella_uncata	Orchidaceae	605.1	68	8
1475	59.6	70.43	Christensonella_uncata	Orchidaceae	605.1	68	8
1476	59.6	70.43	Christensonella_uncata	Orchidaceae	605.1	68	8
1477	59.6	70.43	Philodendron_sagittifolium	Araceae	605.1	68	8
1478	59.6	70.43	Christensonella_uncata	Orchidaceae	605.1	68	8
1479	59.6	70.43	Christensonella_uncata	Orchidaceae	605.1	68	8
1480	59.6	70.43	Christensonella_uncata	Orchidaceae	605.1	68	8
1481	59.6	70.43	Christensonella_uncata	Orchidaceae	605.1	68	8
1482	59.6	70.43	Specklinia_brighamii	Orchidaceae	605.1	68	8
1483	59.6	70.43	Specklinia_brighamii	Orchidaceae	605.1	68	8
1484	59.6	70.43	Guzmania_subcorymbosa	Bromeliaceae	605.1	68	8
1485	59.6	70.43	Christensonella_uncata	Orchidaceae	605.1	68	8
1486	59.6	70.43	Specklinia_brighamii	Orchidaceae	605.1	68	8
1487	59.6	70.43	Christensonella_uncata	Orchidaceae	605.1	68	8
1488	59.6	70.43	Christensonella_uncata	Orchidaceae	605.1	68	8
1489	59.6	70.43	Christensonella_uncata	Orchidaceae	605.1	68	8
1490	59.6	70.43	Christensonella_uncata	Orchidaceae	605.1	68	8
1491	59.6	70.43	Christensonella_uncata	Orchidaceae	605.1	68	8
1492	59.69	70.71	Ananthacorus_angustifolius	Vittariaceae	95.5	68	5
1493	59.65	70.75	Codonanthe_macradenia	Gesneriaceae	106.7	68	6
1494	59.61	70.79	Vriesea_gladioliflora	Bromeliaceae	106.7	68	6
1495	59.49	70.91	Codonanthe_macradenia	Gesneriaceae	106.7	68	6
1496	59.46	70.94	Vriesea_gladioliflora	Bromeliaceae	106.7	68	6
1497	59.3	71.1	Dicranoglossum_panamense	Polypodiaceae	79.6	68	5
1498	59.3	71.1	Ananthacorus_angustifolius	Vittariaceae	95.5	68	5
1499	59.3	71.1	Ananthacorus_angustifolius	Vittariaceae	95.5	68	5
1500	59.3	71.1	Ananthacorus_angustifolius	Vittariaceae	95.5	68	5
1501	59.3	71.1	Ananthacorus_angustifolius	Vittariaceae	95.5	68	5
1502	59.3	71.1	Trichomanes_angustifrons	Hymenophyllaceae	133.8	68	6
1503	59.3	71.1	Peperomia_rotundifolia	Piperaceae	133.8	68	6
1504	59.3	71.1	Peperomia_rotundifolia	Piperaceae	133.8	68	6
1505	59.3	71.1	Trichomanes_nummularium	Hymenophyllaceae	133.8	68	6
1506	59.3	71.1	Vriesea_gladioliflora	Bromeliaceae	133.8	68	6
1507	59.3	71.1	Peperomia_ebingeri	Piperaceae	133.8	68	6
1508	59.3	71.1	Peperomia_ebingeri	Piperaceae	133.8	68	6
1509	59.3	71.1	Trichomanes_angustifrons	Hymenophyllaceae	133.8	68	6
1510	59.3	71.1	Peperomia_rotundifolia	Piperaceae	133.8	68	6
1511	59.3	71.1	Peperomia_ebingeri	Piperaceae	133.8	68	6
1512	59.3	71.1	Trichomanes_nummularium	Hymenophyllaceae	124.2	68	6
1513	59.3	71.1	Anthurium_hacumense	Araceae	124.2	68	6
1514	59.3	71.1	Dichaea_panamensis	Orchidaceae	124.2	68	6
1515	59.3	71.1	Trichomanes_nummularium	Hymenophyllaceae	133.8	68	6
1516	59.3	71.1	Peperomia_rotundifolia	Piperaceae	124.2	68	6
1517	59.3	71.1	Vriesea_gladioliflora	Bromeliaceae	124.2	68	6
1518	59.3	71.1	Codonanthe_macradenia	Gesneriaceae	124.2	68	6
1519	59.3	71.1	Ananthacorus_angustifolius	Vittariaceae	124.2	68	6
1520	59.3	71.1	Codonanthe_macradenia	Gesneriaceae	146.5	68	6
1521	59.3	71.1	Ananthacorus_angustifolius	Vittariaceae	162.4	68	7
1522	59.6	71.14	Hylocereus_monacanthus	Cactaceae	429.9	68	8
1523	59.6	71.14	Christensonella_uncata	Orchidaceae	429.9	68	8
1524	59.6	71.14	Christensonella_uncata	Orchidaceae	429.9	68	8
1525	59.6	71.14	Christensonella_uncata	Orchidaceae	429.9	68	8
1526	59.6	71.14	Elaphoglossum_sporadolepis	Lomariopsidaceae	15.9	68	2
1527	59.6	71.14	Christensonella_uncata	Orchidaceae	429.9	68	8
1528	59.6	71.14	Christensonella_uncata	Orchidaceae	15.9	68	2
1529	59.6	71.14	Christensonella_uncata	Orchidaceae	429.9	68	8
1530	59.6	71.14	Elaphoglossum_sporadolepis	Lomariopsidaceae	429.9	68	8
1531	59.6	71.14	Elaphoglossum_sporadolepis	Lomariopsidaceae	429.9	68	8
1532	59.6	71.14	Christensonella_uncata	Orchidaceae	429.9	68	8
1533	59.6	71.14	Christensonella_uncata	Orchidaceae	429.9	68	8
1534	59.6	71.14	Christensonella_uncata	Orchidaceae	429.9	68	8
1535	59.6	71.14	Christensonella_uncata	Orchidaceae	429.9	68	8
1536	59.6	71.14	Christensonella_uncata	Orchidaceae	429.9	68	8
1537	59.6	71.14	Christensonella_uncata	Orchidaceae	429.9	68	8
1538	59.6	71.14	Christensonella_uncata	Orchidaceae	429.9	68	8
1539	59.6	71.14	Christensonella_uncata	Orchidaceae	429.9	68	8
1540	59.6	71.14	Christensonella_uncata	Orchidaceae	429.9	68	8
1541	59.6	71.14	Christensonella_uncata	Orchidaceae	429.9	68	8
1542	59.6	71.14	Christensonella_uncata	Orchidaceae	429.9	68	8
1543	59.6	71.14	Elaphoglossum_sporadolepis	Lomariopsidaceae	429.9	68	8
1544	59.6	71.14	Elaphoglossum_sporadolepis	Lomariopsidaceae	429.9	68	8
1545	59.6	71.14	Christensonella_uncata	Orchidaceae	429.9	68	8
1546	59.6	71.14	Christensonella_uncata	Orchidaceae	429.9	68	8
1547	59.6	71.14	Hylocereus_monacanthus	Cactaceae	429.9	68	8
1548	59.6	71.14	Christensonella_uncata	Orchidaceae	429.9	68	8
1549	59.6	71.14	Specklinia_brighamii	Orchidaceae	429.9	68	8
1550	59.6	71.14	Specklinia_brighamii	Orchidaceae	429.9	68	8
1551	59.6	71.14	Elaphoglossum_sporadolepis	Lomariopsidaceae	429.9	68	8
1552	59.6	71.14	Specklinia_brighamii	Orchidaceae	429.9	68	8
1553	59.6	71.14	Christensonella_uncata	Orchidaceae	429.9	68	8
1554	59.6	71.14	Christensonella_uncata	Orchidaceae	429.9	68	8
1555	59.6	71.14	Christensonella_uncata	Orchidaceae	429.9	68	8
1556	59.6	71.14	Elaphoglossum_sporadolepis	Lomariopsidaceae	429.9	68	8
1557	59.6	71.14	Christensonella_uncata	Orchidaceae	429.9	68	8
1558	59.6	71.14	Christensonella_uncata	Orchidaceae	429.9	68	8
1559	59.6	71.14	Sobralia_fragans	Orchidaceae	15.9	68	2
1560	59.6	71.14	Christensonella_uncata	Orchidaceae	15.9	68	2
1561	59.6	71.14	Elaphoglossum_sporadolepis	Lomariopsidaceae	15.9	68	2
1562	59.6	71.14	Christensonella_uncata	Orchidaceae	429.9	68	8
1563	59.6	71.14	Christensonella_uncata	Orchidaceae	429.9	68	8
1564	59.6	71.14	Christensonella_uncata	Orchidaceae	429.9	68	8
1565	59.6	71.14	Christensonella_uncata	Orchidaceae	429.9	68	8
1566	55.6	63.6	Catasetum_viridiflavum	Orchidaceae	114.6	69	6
1567	55.66	63.66	Niphidium_crassifolium	Polypodiaceae	114.6	69	6
1568	58.3	63.8	Anthurium_acutangulum	Araceae	70.1	69	5
1569	58.3	63.8	Peperomia_rotundifolia	Piperaceae	63.7	69	5
1570	58.3	63.8	Peperomia_rotundifolia	Piperaceae	25.5	69	3
1571	58.3	63.8	Vriesea_gladioliflora	Bromeliaceae	25.5	69	3
1572	58.3	63.8	Dicranoglossum_panamense	Polypodiaceae	15.9	69	2
1573	58.3	63.8	Niphidium_crassifolium	Polypodiaceae	60.5	69	5
1574	58.3	63.8	Vriesea_gladioliflora	Bromeliaceae	60.5	69	5
1575	55.8	64.1	Ananthacorus_angustifolius	Vittariaceae	505.1	69	8
1576	55.8	64.1	Tillandsia_anceps	Bromeliaceae	505.1	69	8
1577	55.8	64.1	Tillandsia_anceps	Bromeliaceae	505.1	69	8
1578	55.8	64.1	Tillandsia_anceps	Bromeliaceae	505.1	69	8
1579	55.8	64.1	Asplenium_serratum	Aspleniaceae	505.1	69	8
1580	55.8	64.1	Tillandsia_anceps	Bromeliaceae	505.1	69	8
1581	55.8	64.1	Tillandsia_anceps	Bromeliaceae	505.1	69	8
1582	55.8	64.1	Vriesea_gladioliflora	Bromeliaceae	366.2	69	8
1583	55.8	64.1	Scaphyglottis_behrii	Orchidaceae	366.2	69	8
1584	55.8	64.1	Vriesea_gladioliflora	Bromeliaceae	366.2	69	8
1585	55.8	64.1	Ananthacorus_angustifolius	Vittariaceae	366.2	69	8
1586	55.8	64.1	Ananthacorus_angustifolius	Vittariaceae	366.2	69	8
1587	55.8	64.1	Vriesea_gladioliflora	Bromeliaceae	366.2	69	8
1588	55.8	64.1	Campyloneurum_aphanophlebium	Polypodiaceae	366.2	69	8
1589	55.8	64.1	Ananthacorus_angustifolius	Vittariaceae	366.2	69	8
1590	55.8	64.1	Campyloneurum_aphanophlebium	Polypodiaceae	366.2	69	8
1591	55.8	64.1	Philodendron_radiatum	Araceae	366.2	69	8
1592	55.8	64.1	Campyloneurum_aphanophlebium	Polypodiaceae	366.2	69	8
1593	55.8	64.1	Tillandsia_anceps	Bromeliaceae	366.2	69	8
1594	55.8	64.1	Vriesea_gladioliflora	Bromeliaceae	366.2	69	8
1595	55.8	64.1	Vriesea_gladioliflora	Bromeliaceae	366.2	69	8
1596	55.8	64.1	Niphidium_crassifolium	Polypodiaceae	366.2	69	8
1597	55.8	64.1	Codonanthe_macradenia	Gesneriaceae	366.2	69	8
1598	55.8	64.1	Vriesea_gladioliflora	Bromeliaceae	366.2	69	8
1599	55.8	64.1	Vriesea_gladioliflora	Bromeliaceae	366.2	69	8
1600	55.8	64.1	Elaphoglossum_sporadolepis	Lomariopsidaceae	366.2	69	8
1601	55.8	64.1	Tillandsia_anceps	Bromeliaceae	350.3	69	8
1602	55.8	64.1	Weberocereus_tunilla	Cactaceae	350.3	69	8
1603	55.8	64.1	Tillandsia_anceps	Bromeliaceae	350.3	69	8
1604	55.8	64.1	Tillandsia_anceps	Bromeliaceae	350.3	69	8
1605	55.8	64.1	Elaphoglossum_sporadolepis	Lomariopsidaceae	350.3	69	8
1606	55.8	64.1	Elaphoglossum_sporadolepis	Lomariopsidaceae	350.3	69	8
1607	55.8	64.1	Hymenophyllum_brevifrons	Hymenophyllaceae	350.3	69	8
1608	55.8	64.1	Elaphoglossum_sporadolepis	Lomariopsidaceae	350.3	69	8
1609	55.8	64.1	Vriesea_gladioliflora	Bromeliaceae	350.3	69	8
1610	55.8	64.1	Vriesea_gladioliflora	Bromeliaceae	350.3	69	8
1611	55.8	64.1	Elaphoglossum_herminieri	Lomariopsidaceae	350.3	69	8
1612	55.8	64.1	Vriesea_gladioliflora	Bromeliaceae	350.3	69	8
1613	55.8	64.1	Tillandsia_anceps	Bromeliaceae	350.3	69	8
1614	55.8	64.1	Tillandsia_anceps	Bromeliaceae	350.3	69	8
1615	55.8	64.1	Anthurium_friedrichsthalii	Araceae	350.3	69	8
1616	55.8	64.1	Vriesea_gladioliflora	Bromeliaceae	350.3	69	8
1617	55.8	64.1	Hymenophyllum_brevifrons	Hymenophyllaceae	350.3	69	8
1618	55.8	64.1	Anthurium_friedrichsthalii	Araceae	350.3	69	8
1619	55.8	64.1	Anthurium_friedrichsthalii	Araceae	350.3	69	8
1620	55.8	64.1	Elaphoglossum_sporadolepis	Lomariopsidaceae	350.3	69	8
1621	55.8	64.1	Elaphoglossum_sporadolepis	Lomariopsidaceae	350.3	69	8
1622	55.8	64.1	Elaphoglossum_sporadolepis	Lomariopsidaceae	350.3	69	8
1623	55.8	64.1	Tillandsia_anceps	Bromeliaceae	318.5	69	8
1624	55.8	64.1	Tillandsia_anceps	Bromeliaceae	318.5	69	8
1625	55.8	64.1	Elaphoglossum_herminieri	Lomariopsidaceae	318.5	69	8
1626	55.8	64.1	Elaphoglossum_sporadolepis	Lomariopsidaceae	318.5	69	8
1627	55.8	64.1	Elaphoglossum_sporadolepis	Lomariopsidaceae	318.5	69	8
1628	55.8	64.1	Elaphoglossum_herminieri	Lomariopsidaceae	318.5	69	8
1629	55.8	64.1	Elaphoglossum_herminieri	Lomariopsidaceae	318.5	69	8
1630	55.8	64.1	Elaphoglossum_herminieri	Lomariopsidaceae	318.5	69	8
1631	55.8	64.1	Elaphoglossum_herminieri	Lomariopsidaceae	318.5	69	8
1632	55.8	64.1	Elaphoglossum_herminieri	Lomariopsidaceae	318.5	69	8
1633	55.8	64.1	Elaphoglossum_sporadolepis	Lomariopsidaceae	318.5	69	8
1634	55.8	64.1	Elaphoglossum_herminieri	Lomariopsidaceae	318.5	69	8
1635	55.8	64.1	Elaphoglossum_herminieri	Lomariopsidaceae	318.5	69	8
1636	55.8	64.1	Tillandsia_bulbosa	Bromeliaceae	318.5	69	8
1637	55.8	64.1	Hylocereus_monacanthus	Cactaceae	286.6	69	8
1638	55.8	64.1	Elaphoglossum_herminieri	Lomariopsidaceae	318.5	69	8
1639	55.8	64.1	Elaphoglossum_herminieri	Lomariopsidaceae	318.5	69	8
1640	55.8	64.1	Elaphoglossum_herminieri	Lomariopsidaceae	318.5	69	8
1641	55.8	64.1	Elaphoglossum_herminieri	Lomariopsidaceae	318.5	69	8
1642	55.8	64.1	Elaphoglossum_herminieri	Lomariopsidaceae	318.5	69	8
1643	55.8	64.1	Elaphoglossum_herminieri	Lomariopsidaceae	286.6	69	8
1644	55.8	64.1	Elaphoglossum_herminieri	Lomariopsidaceae	286.6	69	8
1645	55.8	64.1	Tillandsia_anceps	Bromeliaceae	286.6	69	8
1646	55.8	64.1	Anthurium_friedrichsthalii	Araceae	286.6	69	8
1647	55.8	64.1	Niphidium_crassifolium	Polypodiaceae	286.6	69	8
1648	55.8	64.1	Anthurium_scandens	Araceae	286.6	69	8
1649	55.8	64.1	Trichocentrum_capistratum	Orchidaceae	286.6	69	8
1650	55.8	64.1	Anthurium_friedrichsthalii	Araceae	286.6	69	8
1651	55.8	64.1	Niphidium_crassifolium	Polypodiaceae	286.6	69	8
1652	55.8	64.1	Codonanthe_macradenia	Gesneriaceae	286.6	69	8
1653	55.8	64.1	Anthurium_friedrichsthalii	Araceae	286.6	69	8
1654	55.8	64.1	Anthurium_friedrichsthalii	Araceae	286.6	69	8
1655	55.8	64.1	Niphidium_crassifolium	Polypodiaceae	143.3	69	6
1656	55.8	64.1	Microgramma_lycopodioides	Polypodiaceae	286.6	69	8
1657	55.8	64.1	Anthurium_durandii	Araceae	143.3	69	6
1658	56.1	64.2	Notylia_albida	Orchidaceae	19.1	69	2
1659	56.1	64.2	Niphidium_crassifolium	Polypodiaceae	19.1	69	2
1660	57.9	64.2	Tillandsia_anceps	Bromeliaceae	222.9	69	8
1661	57.9	64.2	Tillandsia_anceps	Bromeliaceae	222.9	69	8
1662	57.9	64.2	Trichomanes_angustifrons	Hymenophyllaceae	222.9	69	8
1663	57.9	64.2	Weberocereus_tunilla	Cactaceae	222.9	69	8
1664	57.9	64.2	Weberocereus_tunilla	Cactaceae	222.9	69	8
1665	57.9	64.2	Vriesea_gladioliflora	Bromeliaceae	22.3	69	3
1666	57.9	64.2	Dicranoglossum_panamense	Polypodiaceae	19.1	69	2
1667	57.9	64.2	Vriesea_gladioliflora	Bromeliaceae	25.5	69	3
1668	57.9	64.2	Weberocereus_tunilla	Cactaceae	222.9	69	8
1669	57.9	64.2	Weberocereus_tunilla	Cactaceae	222.9	69	8
1670	57.9	64.2	Vriesea_gladioliflora	Bromeliaceae	222.9	69	8
1671	57.9	64.2	Vriesea_gladioliflora	Bromeliaceae	222.9	69	8
1672	57.9	64.2	Weberocereus_tunilla	Cactaceae	222.9	69	8
1673	57.9	64.2	Tillandsia_anceps	Bromeliaceae	222.9	69	8
1674	57.9	64.2	Tillandsia_anceps	Bromeliaceae	222.9	69	8
1675	57.9	64.2	Campyloneurum_aphanophlebium	Polypodiaceae	222.9	69	8
1676	57.9	64.2	Tillandsia_anceps	Bromeliaceae	207	69	8
1677	57.9	64.2	Tillandsia_anceps	Bromeliaceae	207	69	8
1678	57.9	64.2	Anthurium_friedrichsthalii	Araceae	207	69	8
1679	57.9	64.2	Vriesea_gladioliflora	Bromeliaceae	35	69	3
1680	57.9	64.2	Weberocereus_tunilla	Cactaceae	207	69	8
1681	57.9	64.2	Tillandsia_anceps	Bromeliaceae	207	69	8
1682	57.9	64.2	Tillandsia_anceps	Bromeliaceae	207	69	8
1683	57.9	64.2	Tillandsia_anceps	Bromeliaceae	207	69	8
1684	57.9	64.2	Anthurium_friedrichsthalii	Araceae	207	69	8
1685	57.9	64.2	Tillandsia_anceps	Bromeliaceae	207	69	8
1686	57.9	64.2	Scaphyglottis_longicaulis	Orchidaceae	207	69	8
1687	57.9	64.2	Vriesea_gladioliflora	Bromeliaceae	207	69	8
1688	57.9	64.2	Vriesea_gladioliflora	Bromeliaceae	207	69	8
1689	57.9	64.2	Ananthacorus_angustifolius	Vittariaceae	51	69	4
1690	57.9	64.2	Ananthacorus_angustifolius	Vittariaceae	51	69	4
1691	57.9	64.2	Vriesea_gladioliflora	Bromeliaceae	207	69	8
1692	57.9	64.2	Tillandsia_anceps	Bromeliaceae	207	69	8
1693	57.9	64.2	Scaphyglottis_longicaulis	Orchidaceae	207	69	8
1694	57.9	64.2	Scaphyglottis_longicaulis	Orchidaceae	181.5	69	7
1695	57.9	64.2	Philodendron_sagittifolium	Araceae	181.5	69	7
1696	57.9	64.2	Hymenophyllum_brevifrons	Hymenophyllaceae	181.5	69	7
1697	57.9	64.2	Anthurium_friedrichsthalii	Araceae	181.5	69	7
1698	57.9	64.2	Tillandsia_bulbosa	Bromeliaceae	181.5	69	7
1699	57.9	64.2	Scaphyglottis_longicaulis	Orchidaceae	181.5	69	7
1700	57.9	64.2	Scaphyglottis_longicaulis	Orchidaceae	181.5	69	7
1701	57.9	64.2	Scaphyglottis_longicaulis	Orchidaceae	181.5	69	7
1702	57.9	64.2	Scaphyglottis_longicaulis	Orchidaceae	181.5	69	7
1703	57.9	64.2	Tillandsia_bulbosa	Bromeliaceae	181.5	69	7
1704	57.9	64.2	Stenospermation_angustifolium	Araceae	181.5	69	7
1705	57.9	64.2	Elaphoglossum_sporadolepis	Lomariopsidaceae	181.5	69	7
1706	57.9	64.2	Stenospermation_angustifolium	Araceae	181.5	69	7
1707	57.9	64.2	Scaphyglottis_longicaulis	Orchidaceae	181.5	69	7
1708	57.9	64.2	Scaphyglottis_longicaulis	Orchidaceae	162.4	69	7
1709	57.9	64.2	Elaphoglossum_sporadolepis	Lomariopsidaceae	181.5	69	7
1710	57.9	64.2	Peperomia_rotundifolia	Piperaceae	181.5	69	7
1711	57.9	64.2	Scaphyglottis_longicaulis	Orchidaceae	181.5	69	7
1712	57.9	64.2	Weberocereus_tunilla	Cactaceae	162.4	69	7
1713	57.9	64.2	Anthurium_friedrichsthalii	Araceae	162.4	69	7
1714	57.9	64.2	Scaphyglottis_longicaulis	Orchidaceae	162.4	69	7
1715	57.9	64.2	Anthurium_friedrichsthalii	Araceae	162.4	69	7
1716	57.9	64.2	Scaphyglottis_behrii	Orchidaceae	162.4	69	7
1717	57.9	64.2	Tillandsia_anceps	Bromeliaceae	162.4	69	7
1718	57.9	64.2	Niphidium_crassifolium	Polypodiaceae	35	69	3
1719	57.9	64.2	Niphidium_crassifolium	Polypodiaceae	35	69	3
1720	57.9	64.2	Tillandsia_anceps	Bromeliaceae	162.4	69	7
1721	57.9	64.2	Anthurium_scandens	Araceae	162.4	69	7
1722	57.9	64.2	Vriesea_gladioliflora	Bromeliaceae	35	69	3
1723	57.9	64.2	Niphidium_crassifolium	Polypodiaceae	35	69	3
1724	57.9	64.2	Anthurium_bakeri	Araceae	143.3	69	6
1725	57.9	64.2	Tillandsia_bulbosa	Bromeliaceae	143.3	69	6
1726	57.9	64.2	Stenospermation_angustifolium	Araceae	143.3	69	6
1727	57.9	64.2	Stenospermation_angustifolium	Araceae	143.3	69	6
1728	57.9	64.2	Scaphyglottis_longicaulis	Orchidaceae	162.4	69	7
1729	57.9	64.2	Tillandsia_anceps	Bromeliaceae	143.3	69	6
1730	57.9	64.2	Scaphyglottis_longicaulis	Orchidaceae	143.3	69	6
1731	57.9	64.2	Scaphyglottis_longicaulis	Orchidaceae	143.3	69	6
1732	57.9	64.2	Anthurium_friedrichsthalii	Araceae	143.3	69	6
1733	57.9	64.2	Peperomia_rotundifolia	Piperaceae	143.3	69	6
1734	57.9	64.2	Niphidium_crassifolium	Polypodiaceae	22.3	69	3
1735	57.9	64.2	Niphidium_crassifolium	Polypodiaceae	22.3	69	3
1736	57.9	64.2	Stenospermation_angustifolium	Araceae	111.5	69	6
1737	57.9	64.2	Elaphoglossum_sporadolepis	Lomariopsidaceae	31.8	69	3
1738	57.9	64.2	Anthurium_scandens	Araceae	111.5	69	6
1739	57.9	64.2	Tillandsia_anceps	Bromeliaceae	111.5	69	6
1740	57.9	64.2	Trichosalpinx_orbicularis	Orchidaceae	111.5	69	6
1741	57.9	64.2	Anthurium_scandens	Araceae	111.5	69	6
1742	57.9	64.2	Niphidium_crassifolium	Polypodiaceae	111.5	69	6
1743	57.9	64.2	Anthurium_scandens	Araceae	111.5	69	6
1744	57.9	64.2	Peperomia_rotundifolia	Piperaceae	111.5	69	6
1745	57.9	64.2	Ananthacorus_angustifolius	Vittariaceae	111.5	69	6
1746	57.9	64.2	Dicranoglossum_panamense	Polypodiaceae	111.5	69	6
1747	57.9	64.2	Codonanthe_macradenia	Gesneriaceae	82.8	69	5
1748	57.9	64.2	Scaphyglottis_behrii	Orchidaceae	98.7	69	5
1749	57.9	64.2	Elaphoglossum_sporadolepis	Lomariopsidaceae	82.8	69	5
1750	57.9	64.2	Elaphoglossum_sporadolepis	Lomariopsidaceae	82.8	69	5
1751	57.9	64.2	Elaphoglossum_sporadolepis	Lomariopsidaceae	82.8	69	5
1752	57.9	64.2	Scaphyglottis_behrii	Orchidaceae	82.8	69	5
1753	57.9	64.2	Peperomia_rotundifolia	Piperaceae	98.7	69	5
1754	57.9	64.2	Elaphoglossum_sporadolepis	Lomariopsidaceae	98.7	69	5
1755	57.9	64.2	Elaphoglossum_sporadolepis	Lomariopsidaceae	98.7	69	5
1756	57.9	64.2	Microgramma_percussa	Polypodiaceae	98.7	69	5
1757	57.9	64.2	Elaphoglossum_sporadolepis	Lomariopsidaceae	98.7	69	5
1758	57.9	64.2	Scaphyglottis_longicaulis	Orchidaceae	98.7	69	5
1759	57.9	64.2	Scaphyglottis_longicaulis	Orchidaceae	98.7	69	5
1760	62.72	64.48	Scaphyglottis_behrii	Orchidaceae	350.3	69	8
1761	62.72	64.48	Scaphyglottis_behrii	Orchidaceae	350.3	69	8
1762	62.71	64.49	Scaphyglottis_behrii	Orchidaceae	350.3	69	8
1763	62.71	64.49	Microgramma_percussa	Polypodiaceae	350.3	69	8
1764	62.71	64.49	Scaphyglottis_longicaulis	Orchidaceae	350.3	69	8
1765	62.7	64.5	Codonanthe_macradenia	Gesneriaceae	350.3	69	8
1766	62.69	64.51	Scaphyglottis_behrii	Orchidaceae	350.3	69	8
1767	62.69	64.51	Scaphyglottis_longicaulis	Orchidaceae	350.3	69	8
1768	62.69	64.51	Elaphoglossum_sporadolepis	Lomariopsidaceae	350.3	69	8
1769	62.69	64.51	Scaphyglottis_behrii	Orchidaceae	350.3	69	8
1770	62.68	64.52	Scaphyglottis_longicaulis	Orchidaceae	350.3	69	8
1771	62.66	64.54	Epidendrum_difforme	Orchidaceae	98.7	69	5
1772	62.66	64.54	Epidendrum_difforme	Orchidaceae	98.7	69	5
1773	62.66	64.54	Epidendrum_difforme	Orchidaceae	98.7	69	5
1774	62.63	64.57	Codonanthe_macradenia	Gesneriaceae	286.6	69	8
1775	62.61	64.59	Scaphyglottis_behrii	Orchidaceae	286.6	69	8
1776	62.59	64.61	Scaphyglottis_behrii	Orchidaceae	286.6	69	8
1777	62.58	64.62	Scaphyglottis_behrii	Orchidaceae	286.6	69	8
1778	62.43	64.77	Polystachya_foliosa	Orchidaceae	98.7	69	5
1779	62.43	64.77	Polystachya_foliosa	Orchidaceae	98.7	69	5
1780	62.43	64.77	Microgramma_lycopodioides	Polypodiaceae	98.7	69	5
1781	62.43	64.77	Niphidium_crassifolium	Polypodiaceae	73.2	69	5
1782	62.4	64.8	Niphidium_crassifolium	Polypodiaceae	308.9	69	8
1783	62.4	64.8	Niphidium_crassifolium	Polypodiaceae	308.9	69	8
1784	62.39	64.81	Elaphoglossum_sporadolepis	Lomariopsidaceae	308.9	69	8
1785	62.38	64.82	Codonanthe_macradenia	Gesneriaceae	308.9	69	8
1786	62.38	64.82	Niphidium_crassifolium	Polypodiaceae	308.9	69	8
1787	62.38	64.82	Elaphoglossum_sporadolepis	Lomariopsidaceae	308.9	69	8
1788	62.38	64.82	Dichaea_panamensis	Orchidaceae	308.9	69	8
1789	62.27	64.93	Scaphyglottis_longicaulis	Orchidaceae	308.9	69	8
1790	62.26	64.94	Codonanthe_macradenia	Gesneriaceae	308.9	69	8
1791	57.71	65.71	Niphidium_crassifolium	Polypodiaceae	76.4	69	5
1792	57.71	65.71	Niphidium_crassifolium	Polypodiaceae	76.4	69	5
1793	57.71	65.71	Niphidium_crassifolium	Polypodiaceae	76.4	69	5
1794	57.76	65.76	Epidendrum_difforme	Orchidaceae	70.1	69	5
1795	57.76	65.76	Microgramma_percussa	Polypodiaceae	70.1	69	5
1796	55.23	66.23	Anthurium_clavigerum	Araceae	35	69	3
1797	55.23	66.23	Anetium_citrifolium	Vittariaceae	35	69	3
1798	55.24	66.24	Anetium_citrifolium	Vittariaceae	35	69	3
1799	56.4	67.1	Trichomanes_ovale	Hymenophyllaceae	130.6	69	6
1800	56.4	67.1	Anthurium_friedrichsthalii	Araceae	25.5	69	3
1801	56.4	67.1	Campyloneurum_phyllitidis	Polypodiaceae	130.6	69	6
1802	56.4	67.1	Trichomanes_ovale	Hymenophyllaceae	130.6	69	6
1803	56.4	67.1	Vriesea_gladioliflora	Bromeliaceae	130.6	69	6
1804	56.4	67.1	Tillandsia_anceps	Bromeliaceae	130.6	69	6
1805	56.4	67.1	Trichomanes_ovale	Hymenophyllaceae	130.6	69	6
1806	56.4	67.1	Anthurium_acutangulum	Araceae	136.9	69	6
1807	56.4	67.1	Scaphyglottis_behrii	Orchidaceae	130.6	69	6
1808	56.4	67.1	Trichomanes_angustifrons	Hymenophyllaceae	130.6	69	6
1809	56.4	67.1	Trichomanes_ovale	Hymenophyllaceae	130.6	69	6
1810	56.4	67.1	Ananthacorus_angustifolius	Vittariaceae	130.6	69	6
1811	56.4	67.1	Scaphyglottis_behrii	Orchidaceae	130.6	69	6
1812	56.4	67.1	Peperomia_rotundifolia	Piperaceae	38.2	69	3
1813	56.4	67.1	Ananthacorus_angustifolius	Vittariaceae	130.6	69	6
1814	56.4	67.1	Vriesea_gladioliflora	Bromeliaceae	124.2	69	6
1815	56.4	67.1	Vriesea_gladioliflora	Bromeliaceae	124.2	69	6
1816	56.4	67.1	Vriesea_gladioliflora	Bromeliaceae	124.2	69	6
1817	56.4	67.1	Vriesea_gladioliflora	Bromeliaceae	124.2	69	6
1818	56.4	67.1	Ananthacorus_angustifolius	Vittariaceae	124.2	69	6
1819	56.4	67.1	Peperomia_rotundifolia	Piperaceae	35	69	3
1820	56.4	67.1	Sobralia_fragans	Orchidaceae	124.2	69	6
1821	56.4	67.1	Sobralia_fragans	Orchidaceae	124.2	69	6
1822	56.4	67.1	Sobralia_fragans	Orchidaceae	124.2	69	6
1823	56.4	67.1	Sobralia_fragans	Orchidaceae	124.2	69	6
1824	56.4	67.1	Campyloneurum_phyllitidis	Polypodiaceae	124.2	69	6
1825	56.4	67.1	Scaphyglottis_longicaulis	Orchidaceae	46.2	69	4
1826	56.4	67.1	Scaphyglottis_behrii	Orchidaceae	124.2	69	6
1827	56.4	67.1	Elaphoglossum_sporadolepis	Lomariopsidaceae	124.2	69	6
1828	56.4	67.1	Scaphyglottis_longicaulis	Orchidaceae	66.9	69	5
1829	56.4	67.1	Sobralia_fragans	Orchidaceae	124.2	69	6
1830	56.4	67.1	Epidendrum_nocturnum	Orchidaceae	124.2	69	6
1831	56.4	67.1	Anthurium_friedrichsthalii	Araceae	41.4	69	4
1832	56.4	67.1	Sobralia_fragans	Orchidaceae	124.2	69	6
1833	56.4	67.1	Anthurium_friedrichsthalii	Araceae	25.5	69	3
1834	56.4	67.1	Sobralia_fragans	Orchidaceae	124.2	69	6
1835	56.4	67.1	Sobralia_fragans	Orchidaceae	124.2	69	6
1836	56.4	67.1	Sobralia_fragans	Orchidaceae	124.2	69	6
1837	56.4	67.1	Sobralia_fragans	Orchidaceae	124.2	69	6
1838	56.4	67.1	Sobralia_fragans	Orchidaceae	124.2	69	6
1839	56.4	67.1	Sobralia_fragans	Orchidaceae	124.2	69	6
1840	56.4	67.1	Sobralia_fragans	Orchidaceae	124.2	69	6
1841	56.4	67.1	Sobralia_fragans	Orchidaceae	124.2	69	6
1842	56.4	67.1	Sobralia_fragans	Orchidaceae	124.2	69	6
1843	56.4	67.1	Sobralia_fragans	Orchidaceae	124.2	69	6
1844	56.4	67.1	Sobralia_fragans	Orchidaceae	124.2	69	6
1845	56.4	67.1	Sobralia_fragans	Orchidaceae	124.2	69	6
1846	56.4	67.1	Anthurium_acutangulum	Araceae	124.2	69	6
1847	56.4	67.1	Ananthacorus_angustifolius	Vittariaceae	124.2	69	6
1848	56.4	67.1	Peperomia_rotundifolia	Piperaceae	124.2	69	6
1849	56.4	67.1	Sobralia_fragans	Orchidaceae	124.2	69	6
1850	56.4	67.1	Ananthacorus_angustifolius	Vittariaceae	124.2	69	6
1851	56.4	67.1	Ananthacorus_angustifolius	Vittariaceae	124.2	69	6
1852	56.4	67.1	Ananthacorus_angustifolius	Vittariaceae	124.2	69	6
1853	56.4	67.1	Ananthacorus_angustifolius	Vittariaceae	124.2	69	6
1854	56.4	67.1	Ananthacorus_angustifolius	Vittariaceae	124.2	69	6
1855	56.4	67.1	Ananthacorus_angustifolius	Vittariaceae	124.2	69	6
1856	56.4	67.1	Ananthacorus_angustifolius	Vittariaceae	124.2	69	6
1857	56.4	67.1	Ananthacorus_angustifolius	Vittariaceae	124.2	69	6
1858	56.4	67.1	Ananthacorus_angustifolius	Vittariaceae	124.2	69	6
1859	56.4	67.1	Ananthacorus_angustifolius	Vittariaceae	124.2	69	6
1860	56.4	67.1	Anthurium_friedrichsthalii	Araceae	89.2	69	5
1861	56.4	67.1	Anthurium_durandii	Araceae	35	69	3
1862	56.4	67.1	Anthurium_friedrichsthalii	Araceae	121	69	6
1863	57.43	67.1	Anthurium_friedrichsthalii	Araceae	25.5	69	3
1864	57.43	67.1	Peperomia_rotundifolia	Piperaceae	25.5	69	3
1865	54.6	67.4	Asplenium_serratum	Aspleniaceae	121	69	6
1866	54.6	67.4	Trichomanes_ovale	Hymenophyllaceae	114.6	69	6
1867	54.6	67.4	Asplenium_serratum	Aspleniaceae	78.7	69	5
1868	54.6	67.4	Trichomanes_punctatum	Hymenophyllaceae	72.6	69	5
1869	54.6	67.4	Trichomanes_punctatum	Hymenophyllaceae	72.6	69	5
1870	54.6	67.4	Anetium_citrifolium	Vittariaceae	71.7	69	5
1871	54.6	67.4	Trichomanes_punctatum	Hymenophyllaceae	69.1	69	5
1872	54.6	67.4	Trichomanes_punctatum	Hymenophyllaceae	69.7	69	5
1873	54.6	67.4	Trichomanes_ovale	Hymenophyllaceae	66.9	69	5
1874	54.6	67.4	Vriesea_gladioliflora	Bromeliaceae	66.9	69	5
1875	54.6	67.4	Trichomanes_punctatum	Hymenophyllaceae	66.9	69	5
1876	54.6	67.4	Vriesea_gladioliflora	Bromeliaceae	66.9	69	5
1877	54.6	67.4	Vriesea_gladioliflora	Bromeliaceae	66.9	69	5
1878	54.6	67.4	Vriesea_gladioliflora	Bromeliaceae	66.9	69	5
1879	54.6	67.4	Vriesea_gladioliflora	Bromeliaceae	66.9	69	5
1880	54.6	67.4	Vriesea_gladioliflora	Bromeliaceae	66.9	69	5
1881	54.6	67.4	Vriesea_gladioliflora	Bromeliaceae	60.5	69	5
1882	55.2	67.5	Scaphyglottis_longicaulis	Orchidaceae	44.6	69	4
1883	55.26	67.5	Epidendrum_schlechterianum	Orchidaceae	31.8	69	3
1884	55.84	67.6	Catasetum_viridiflavum	Orchidaceae	54.1	69	4
1885	56.25	67.6	Niphidium_crassifolium	Polypodiaceae	79.6	69	5
1886	56.25	67.6	Niphidium_crassifolium	Polypodiaceae	79.6	69	5
1887	56.25	67.6	Microgramma_lycopodioides	Polypodiaceae	79.6	69	5
1888	56.25	67.6	Niphidium_crassifolium	Polypodiaceae	79.6	69	5
1889	56.04	58.3	Anthurium_scandens	Araceae	31.8	70	3
1890	56.06	58.3	Christensonella_uncata	Orchidaceae	47.8	70	4
1891	56.13	58.3	Christensonella_uncata	Orchidaceae	47.8	70	4
1892	56.16	58.3	Christensonella_uncata	Orchidaceae	47.8	70	4
1893	56.17	58.3	Codonanthe_macradenia	Gesneriaceae	22.3	70	3
1894	56.19	58.3	Christensonella_uncata	Orchidaceae	47.8	70	4
1895	56.82	58.3	Tillandsia_anceps	Bromeliaceae	41.4	70	4
1896	56.95	58.3	Codonanthe_macradenia	Gesneriaceae	25.5	70	3
1897	57.31	58.3	Codonanthe_macradenia	Gesneriaceae	31.8	70	3
1898	57.38	58.3	Aechmea_tillandsioides	Bromeliaceae	63.7	70	5
1899	57.38	58.3	Peperomia_cordulata	Piperaceae	63.7	70	5
1900	57.38	58.3	Anthurium_friedrichsthalii	Araceae	63.7	70	5
1901	57.38	58.3	Anthurium_friedrichsthalii	Araceae	63.7	70	5
1902	57.55	58.3	Aechmea_tillandsioides	Bromeliaceae	22.3	70	3
1903	57.65	58.3	Aechmea_tillandsioides	Bromeliaceae	19.1	70	2
1904	57.65	58.3	Codonanthe_macradenia	Gesneriaceae	19.1	70	2
1905	56.41	58.48	Trichomanes_punctatum	Hymenophyllaceae	19.4	70	2
1906	57	58.6	Dicranoglossum_panamense	Polypodiaceae	38.2	70	3
1907	57	58.6	Dicranoglossum_panamense	Polypodiaceae	38.2	70	3
1908	57	58.6	Dicranoglossum_panamense	Polypodiaceae	38.2	70	3
1909	53	59.3	Trichomanes_angustifrons	Hymenophyllaceae	136.9	70	6
1910	56.9	59.6	Tillandsia_anceps	Bromeliaceae	7.3	70	2
1911	56.9	59.6	Tillandsia_anceps	Bromeliaceae	74.8	70	5
1912	56.9	59.6	Dicranoglossum_panamense	Polypodiaceae	69.4	70	5
1913	56.9	59.6	Dicranoglossum_panamense	Polypodiaceae	66.9	70	5
1914	56.9	59.6	Dicranoglossum_panamense	Polypodiaceae	74.8	70	5
1915	56.9	59.6	Dicranoglossum_panamense	Polypodiaceae	74.8	70	5
1916	56.9	59.6	Dicranoglossum_panamense	Polypodiaceae	66.9	70	5
1917	56.9	59.6	Dicranoglossum_panamense	Polypodiaceae	66.9	70	5
1918	56.9	59.6	Dicranoglossum_panamense	Polypodiaceae	74.8	70	5
1919	56.9	59.6	Dicranoglossum_panamense	Polypodiaceae	71.7	70	5
1920	56.9	59.6	Dicranoglossum_panamense	Polypodiaceae	66.9	70	5
1921	56.9	59.6	Anthurium_clavigerum	Araceae	66.9	70	5
1922	56.9	59.6	Anthurium_clavigerum	Araceae	66.9	70	5
1923	56.9	59.6	Dicranoglossum_panamense	Polypodiaceae	71.7	70	5
1924	56.9	59.6	Anthurium_friedrichsthalii	Araceae	71.7	70	5
1925	56.9	59.6	Campyloneurum_aphanophlebium	Polypodiaceae	15.9	70	2
1926	56.9	59.6	Dicranoglossum_panamense	Polypodiaceae	31.8	70	3
1927	55.8	59.69	Niphidium_crassifolium	Polypodiaceae	184.7	70	7
1928	52	59.7	Elaphoglossum_sporadolepis	Lomariopsidaceae	445.9	70	8
1929	52	59.7	Ananthacorus_angustifolius	Vittariaceae	445.9	70	8
1930	51.99	59.71	Elaphoglossum_sporadolepis	Lomariopsidaceae	445.9	70	8
1931	51.99	59.71	Campyloneurum_phyllitidis	Polypodiaceae	445.9	70	8
1932	51.98	59.72	Ananthacorus_angustifolius	Vittariaceae	445.9	70	8
1933	51.96	59.74	Elaphoglossum_sporadolepis	Lomariopsidaceae	445.9	70	8
1934	51.94	59.76	Anthurium_friedrichsthalii	Araceae	445.9	70	8
1935	51.94	59.76	Peperomia_obtusifolia	Piperaceae	445.9	70	8
1936	51.94	59.76	Ananthacorus_angustifolius	Vittariaceae	445.9	70	8
1937	51.92	59.78	Ananthacorus_angustifolius	Vittariaceae	445.9	70	8
1938	51.92	59.78	Peperomia_obtusifolia	Piperaceae	445.9	70	8
1939	55.8	59.79	Niphidium_crassifolium	Polypodiaceae	184.7	70	7
1940	51.91	59.79	Ananthacorus_angustifolius	Vittariaceae	445.9	70	8
1941	51.91	59.79	Ananthacorus_angustifolius	Vittariaceae	445.9	70	8
1942	51.89	59.81	Peperomia_obtusifolia	Piperaceae	445.9	70	8
1943	51.89	59.81	Peperomia_obtusifolia	Piperaceae	445.9	70	8
1944	51.89	59.81	Peperomia_obtusifolia	Piperaceae	445.9	70	8
1945	51.89	59.81	Elaphoglossum_sporadolepis	Lomariopsidaceae	445.9	70	8
1946	51.88	59.82	Ananthacorus_angustifolius	Vittariaceae	445.9	70	8
1947	51.87	59.83	Ananthacorus_angustifolius	Vittariaceae	445.9	70	8
1948	51.86	59.84	Campyloneurum_phyllitidis	Polypodiaceae	445.9	70	8
1949	51.86	59.84	Peperomia_ebingeri	Piperaceae	445.9	70	8
1950	51.85	59.85	Ananthacorus_angustifolius	Vittariaceae	445.9	70	8
1951	51.85	59.85	Ananthacorus_angustifolius	Vittariaceae	445.9	70	8
1952	55.8	59.86	Anthurium_durandii	Araceae	184.7	70	7
1953	54.2	59.88	Aechmea_tillandsioides	Bromeliaceae	41.4	70	4
1954	54.2	59.88	Peperomia_cordulata	Piperaceae	41.4	70	4
1955	54.2	59.88	Anthurium_friedrichsthalii	Araceae	41.4	70	4
1956	54.2	59.88	Anthurium_friedrichsthalii	Araceae	41.4	70	4
1957	55.8	59.9	Anthurium_acutangulum	Araceae	22.3	70	3
1958	51.8	59.9	Campyloneurum_phyllitidis	Polypodiaceae	445.9	70	8
1959	51.8	59.9	Ananthacorus_angustifolius	Vittariaceae	445.9	70	8
1960	55.8	59.92	Anthurium_scandens	Araceae	184.7	70	7
1961	55.8	59.92	Microgramma_lycopodioides	Polypodiaceae	184.7	70	7
1962	51.77	59.93	Anthurium_friedrichsthalii	Araceae	445.9	70	8
1963	51.73	59.97	Anthurium_friedrichsthalii	Araceae	445.9	70	8
1964	51.71	59.99	Scaphyglottis_longicaulis	Orchidaceae	445.9	70	8
1965	51.65	60.05	Scaphyglottis_longicaulis	Orchidaceae	445.9	70	8
1966	51.61	60.09	Scaphyglottis_longicaulis	Orchidaceae	445.9	70	8
1967	51.61	60.09	Scaphyglottis_longicaulis	Orchidaceae	445.9	70	8
1968	51.6	60.1	Peperomia_obtusifolia	Piperaceae	445.9	70	8
1969	51.6	60.1	Scaphyglottis_longicaulis	Orchidaceae	445.9	70	8
1970	51.58	60.12	Anthurium_brownii	Araceae	445.9	70	8
1971	51.58	60.12	Scaphyglottis_longicaulis	Orchidaceae	445.9	70	8
1972	51.58	60.12	Peperomia_obtusifolia	Piperaceae	445.9	70	8
1973	51.58	60.12	Scaphyglottis_longicaulis	Orchidaceae	445.9	70	8
1974	51.57	60.13	Scaphyglottis_longicaulis	Orchidaceae	445.9	70	8
1975	51.57	60.13	Microgramma_percussa	Polypodiaceae	445.9	70	8
1976	51.56	60.14	Scaphyglottis_longicaulis	Orchidaceae	445.9	70	8
1977	51.55	60.15	Ananthacorus_angustifolius	Vittariaceae	445.9	70	8
1978	51.51	60.19	Scaphyglottis_longicaulis	Orchidaceae	445.9	70	8
1979	51.51	60.19	Scaphyglottis_longicaulis	Orchidaceae	445.9	70	8
1980	51.5	60.2	Anthurium_friedrichsthalii	Araceae	445.9	70	8
1981	51.5	60.2	Anthurium_friedrichsthalii	Araceae	445.9	70	8
1982	51.49	60.21	Scaphyglottis_longicaulis	Orchidaceae	445.9	70	8
1983	51.49	60.21	Scaphyglottis_longicaulis	Orchidaceae	445.9	70	8
1984	51.48	60.22	Scaphyglottis_longicaulis	Orchidaceae	445.9	70	8
1985	51.45	60.25	Philodendron_radiatum	Araceae	445.9	70	8
1986	51.45	60.25	Scaphyglottis_longicaulis	Orchidaceae	445.9	70	8
1987	51.44	60.26	Scaphyglottis_longicaulis	Orchidaceae	445.9	70	8
1988	51.43	60.27	Elaphoglossum_sporadolepis	Lomariopsidaceae	461.8	70	8
1989	51.39	60.31	Niphidium_crassifolium	Polypodiaceae	445.9	70	8
1990	51.39	60.31	Peperomia_rotundifolia	Piperaceae	445.9	70	8
1991	51.39	60.31	Trichomanes_nummularium	Hymenophyllaceae	445.9	70	8
1992	51.38	60.32	Elaphoglossum_sporadolepis	Lomariopsidaceae	461.8	70	8
1993	51.38	60.32	Anthurium_friedrichsthalii	Araceae	445.9	70	8
1994	51.36	60.34	Elaphoglossum_sporadolepis	Lomariopsidaceae	461.8	70	8
1995	51.35	60.35	Scaphyglottis_longicaulis	Orchidaceae	445.9	70	8
1996	51.34	60.36	Scaphyglottis_longicaulis	Orchidaceae	445.9	70	8
1997	51.34	60.36	Anthurium_friedrichsthalii	Araceae	445.9	70	8
1998	51.32	60.38	Elaphoglossum_sporadolepis	Lomariopsidaceae	461.8	70	8
1999	52.7	60.4	Trichomanes_nummularium	Hymenophyllaceae	54.1	70	4
2000	52.7	60.4	Trichomanes_ovale	Hymenophyllaceae	51	70	4
2001	52.7	60.4	Trichomanes_ovale	Hymenophyllaceae	41.4	70	4
2002	52.7	60.4	Trichomanes_nummularium	Hymenophyllaceae	15.9	70	2
2003	52.7	60.4	Trichomanes_ovale	Hymenophyllaceae	19.1	70	2
2004	52.7	60.4	Trichomanes_ovale	Hymenophyllaceae	22.3	70	3
2005	52.7	60.4	Trichomanes_ovale	Hymenophyllaceae	14.3	70	2
2006	52.7	60.4	Trichomanes_ovale	Hymenophyllaceae	58.9	70	4
2007	52.7	60.4	Trichomanes_ovale	Hymenophyllaceae	63.7	70	5
2008	52.7	60.4	Trichomanes_ovale	Hymenophyllaceae	159.2	70	7
2009	52.7	60.4	Guzmania_subcorymbosa	Bromeliaceae	156.1	70	7
2010	52.7	60.4	Guzmania_subcorymbosa	Bromeliaceae	156.1	70	7
2011	52.7	60.4	Guzmania_subcorymbosa	Bromeliaceae	156.1	70	7
2012	52.7	60.4	Guzmania_subcorymbosa	Bromeliaceae	156.1	70	7
2013	52.7	60.4	Guzmania_subcorymbosa	Bromeliaceae	146.5	70	6
2014	52.7	60.4	Guzmania_subcorymbosa	Bromeliaceae	146.5	70	6
2015	52.7	60.4	Scaphyglottis_longicaulis	Orchidaceae	146.5	70	6
2016	52.7	60.4	Guzmania_subcorymbosa	Bromeliaceae	146.5	70	6
2017	52.7	60.4	Epidendrum_nocturnum	Orchidaceae	146.5	70	6
2018	52.7	60.4	Guzmania_subcorymbosa	Bromeliaceae	146.5	70	6
2019	52.7	60.4	Ananthacorus_angustifolius	Vittariaceae	146.5	70	6
2020	52.7	60.4	Ananthacorus_angustifolius	Vittariaceae	146.5	70	6
2021	52.7	60.4	Sobralia_fragans	Orchidaceae	146.5	70	6
2022	52.7	60.4	Vriesea_gladioliflora	Bromeliaceae	149.7	70	6
2023	52.7	60.4	Ananthacorus_angustifolius	Vittariaceae	149.7	70	6
2024	52.7	60.4	Ananthacorus_angustifolius	Vittariaceae	149.7	70	6
2025	52.7	60.4	Ananthacorus_angustifolius	Vittariaceae	143.3	70	6
2026	52.7	60.4	Guzmania_subcorymbosa	Bromeliaceae	146.5	70	6
2027	52.7	60.4	Ananthacorus_angustifolius	Vittariaceae	149.7	70	6
2028	52.7	60.4	Campyloneurum_phyllitidis	Polypodiaceae	149.7	70	6
2029	52.7	60.4	Vittaria_lineata	Vittariaceae	149.7	70	6
2030	52.7	60.4	Vriesea_gladioliflora	Bromeliaceae	140.1	70	6
2031	52.7	60.4	Campyloneurum_phyllitidis	Polypodiaceae	146.5	70	6
2032	52.7	60.4	Campyloneurum_phyllitidis	Polypodiaceae	140.1	70	6
2033	52.7	60.4	Codonanthe_macradenia	Gesneriaceae	140.1	70	6
2034	52.7	60.4	Vittaria_lineata	Vittariaceae	140.1	70	6
2035	52.7	60.4	Vittaria_lineata	Vittariaceae	140.1	70	6
2036	52.7	60.4	Vittaria_lineata	Vittariaceae	140.1	70	6
2037	52.7	60.4	Vittaria_lineata	Vittariaceae	140.1	70	6
2038	52.7	60.4	Vittaria_lineata	Vittariaceae	140.1	70	6
2039	52.7	60.4	Vittaria_lineata	Vittariaceae	140.1	70	6
2040	52.7	60.4	Vittaria_lineata	Vittariaceae	140.1	70	6
2041	52.7	60.4	Vriesea_gladioliflora	Bromeliaceae	140.1	70	6
2042	52.7	60.4	Asplenium_serratum	Aspleniaceae	140.1	70	6
2043	52.7	60.4	Vittaria_lineata	Vittariaceae	146.5	70	6
2044	52.7	60.4	Vittaria_lineata	Vittariaceae	146.5	70	6
2045	52.7	60.4	Vittaria_lineata	Vittariaceae	146.5	70	6
2046	52.7	60.4	Vittaria_lineata	Vittariaceae	146.5	70	6
2047	52.7	60.4	Vittaria_lineata	Vittariaceae	146.5	70	6
2048	52.7	60.4	Vittaria_lineata	Vittariaceae	146.5	70	6
2049	52.7	60.4	Vittaria_lineata	Vittariaceae	146.5	70	6
2050	52.7	60.4	Vittaria_lineata	Vittariaceae	146.5	70	6
2051	52.7	60.4	Vittaria_lineata	Vittariaceae	146.5	70	6
2052	52.7	60.4	Vittaria_lineata	Vittariaceae	152.9	70	7
2053	52.7	60.4	Vittaria_lineata	Vittariaceae	146.5	70	6
2054	52.7	60.4	Vittaria_lineata	Vittariaceae	146.5	70	6
2055	52.7	60.4	Vittaria_lineata	Vittariaceae	146.5	70	6
2056	52.7	60.4	Vittaria_lineata	Vittariaceae	146.5	70	6
2057	52.7	60.4	Vittaria_lineata	Vittariaceae	146.5	70	6
2058	52.7	60.4	Vriesea_gladioliflora	Bromeliaceae	146.5	70	6
2059	52.7	60.4	Vittaria_lineata	Vittariaceae	146.5	70	6
2060	52.7	60.4	Vittaria_lineata	Vittariaceae	152.9	70	7
2061	52.7	60.4	Vittaria_lineata	Vittariaceae	146.5	70	6
2062	52.7	60.4	Vittaria_lineata	Vittariaceae	146.5	70	6
2063	52.7	60.4	Vittaria_lineata	Vittariaceae	146.5	70	6
2064	52.7	60.4	Ananthacorus_angustifolius	Vittariaceae	136.9	70	6
2065	52.7	60.4	Niphidium_crassifolium	Polypodiaceae	133.8	70	6
2066	52.7	60.4	Ananthacorus_angustifolius	Vittariaceae	136.9	70	6
2067	52.7	60.4	Ananthacorus_angustifolius	Vittariaceae	136.9	70	6
2068	52.7	60.4	Ananthacorus_angustifolius	Vittariaceae	136.9	70	6
2069	52.7	60.4	Ananthacorus_angustifolius	Vittariaceae	136.9	70	6
2070	52.7	60.4	Ananthacorus_angustifolius	Vittariaceae	136.9	70	6
2071	52.7	60.4	Campyloneurum_aphanophlebium	Polypodiaceae	133.8	70	6
2072	52.7	60.4	Niphidium_crassifolium	Polypodiaceae	124.2	70	6
2073	52.7	60.4	Campyloneurum_phyllitidis	Polypodiaceae	124.2	70	6
2074	52.7	60.4	Ananthacorus_angustifolius	Vittariaceae	124.2	70	6
2075	52.7	60.4	Niphidium_crassifolium	Polypodiaceae	124.2	70	6
2076	52.7	60.4	Ananthacorus_angustifolius	Vittariaceae	114.6	70	6
2077	52.7	60.4	Campyloneurum_aphanophlebium	Polypodiaceae	114.6	70	6
2078	52.7	60.4	Ananthacorus_angustifolius	Vittariaceae	114.6	70	6
2079	52.7	60.4	Dicranoglossum_panamense	Polypodiaceae	114.6	70	6
2080	52.7	60.4	Ananthacorus_angustifolius	Vittariaceae	114.6	70	6
2081	52.7	60.4	Ananthacorus_angustifolius	Vittariaceae	114.6	70	6
2082	52.7	60.4	Campyloneurum_phyllitidis	Polypodiaceae	114.6	70	6
2083	52.7	60.4	Ananthacorus_angustifolius	Vittariaceae	114.6	70	6
2084	52.7	60.4	Ananthacorus_angustifolius	Vittariaceae	111.5	70	6
2085	52.7	60.4	Ananthacorus_angustifolius	Vittariaceae	111.5	70	6
2086	52.7	60.4	Ananthacorus_angustifolius	Vittariaceae	111.5	70	6
2087	52.7	60.4	Ananthacorus_angustifolius	Vittariaceae	111.5	70	6
2088	52.7	60.4	Ananthacorus_angustifolius	Vittariaceae	111.5	70	6
2089	52.7	60.4	Ananthacorus_angustifolius	Vittariaceae	111.5	70	6
2090	52.7	60.4	Ananthacorus_angustifolius	Vittariaceae	111.5	70	6
2091	52.7	60.4	Ananthacorus_angustifolius	Vittariaceae	111.5	70	6
2092	52.7	60.4	Campyloneurum_phyllitidis	Polypodiaceae	111.5	70	6
2093	51.27	60.43	Scaphyglottis_longicaulis	Orchidaceae	445.9	70	8
2094	51.26	60.44	Scaphyglottis_longicaulis	Orchidaceae	445.9	70	8
2095	51.25	60.45	Scaphyglottis_longicaulis	Orchidaceae	445.9	70	8
2096	51.25	60.45	Scaphyglottis_longicaulis	Orchidaceae	445.9	70	8
2097	51.25	60.45	Scaphyglottis_longicaulis	Orchidaceae	445.9	70	8
2098	51.25	60.45	Scaphyglottis_longicaulis	Orchidaceae	445.9	70	8
2099	51.25	60.45	Scaphyglottis_longicaulis	Orchidaceae	445.9	70	8
2100	51.25	60.45	Scaphyglottis_longicaulis	Orchidaceae	445.9	70	8
2101	51.25	60.45	Scaphyglottis_longicaulis	Orchidaceae	445.9	70	8
2102	51.25	60.45	Scaphyglottis_longicaulis	Orchidaceae	445.9	70	8
2103	51.25	60.45	Anthurium_friedrichsthalii	Araceae	445.9	70	8
2104	51.25	60.45	Scaphyglottis_longicaulis	Orchidaceae	445.9	70	8
2105	51.23	60.47	Scaphyglottis_longicaulis	Orchidaceae	445.9	70	8
2106	51.23	60.47	Scaphyglottis_longicaulis	Orchidaceae	445.9	70	8
2107	51.23	60.47	Scaphyglottis_longicaulis	Orchidaceae	445.9	70	8
2108	51.21	60.49	Scaphyglottis_longicaulis	Orchidaceae	445.9	70	8
2109	51.2	60.5	Scaphyglottis_longicaulis	Orchidaceae	445.9	70	8
2110	51.2	60.5	Elaphoglossum_sporadolepis	Lomariopsidaceae	445.9	70	8
2111	51.2	60.5	Scaphyglottis_longicaulis	Orchidaceae	445.9	70	8
2112	51.2	60.5	Scaphyglottis_longicaulis	Orchidaceae	445.9	70	8
2113	51.17	60.53	Dichaea_panamensis	Orchidaceae	445.9	70	8
2114	51.17	60.53	Elaphoglossum_herminieri	Lomariopsidaceae	461.8	70	8
2115	51.17	60.53	Elaphoglossum_sporadolepis	Lomariopsidaceae	445.9	70	8
2116	51.16	60.54	Scaphyglottis_longicaulis	Orchidaceae	445.9	70	8
2117	51.16	60.54	Peperomia_ebingeri	Piperaceae	445.9	70	8
2118	51.15	60.55	Scaphyglottis_longicaulis	Orchidaceae	445.9	70	8
2119	51.15	60.55	Scaphyglottis_longicaulis	Orchidaceae	445.9	70	8
2120	54.2	60.56	Peperomia_cordulata	Piperaceae	38.2	70	3
2121	54.2	60.56	Codonanthe_macradenia	Gesneriaceae	38.2	70	3
2122	51.14	60.56	Elaphoglossum_sporadolepis	Lomariopsidaceae	445.9	70	8
2123	51.14	60.56	Scaphyglottis_longicaulis	Orchidaceae	445.9	70	8
2124	51.13	60.57	Scaphyglottis_longicaulis	Orchidaceae	445.9	70	8
2125	51.12	60.58	Scaphyglottis_longicaulis	Orchidaceae	445.9	70	8
2126	51.11	60.59	Scaphyglottis_longicaulis	Orchidaceae	445.9	70	8
2127	51.11	60.59	Scaphyglottis_longicaulis	Orchidaceae	445.9	70	8
2128	51.11	60.59	Scaphyglottis_longicaulis	Orchidaceae	445.9	70	8
2129	51.11	60.59	Scaphyglottis_longicaulis	Orchidaceae	445.9	70	8
2130	51.1	60.6	Scaphyglottis_longicaulis	Orchidaceae	445.9	70	8
2131	51.1	60.6	Scaphyglottis_longicaulis	Orchidaceae	445.9	70	8
2132	51.1	60.6	Scaphyglottis_longicaulis	Orchidaceae	445.9	70	8
2133	51.1	60.6	Scaphyglottis_longicaulis	Orchidaceae	445.9	70	8
2134	51.1	60.6	Scaphyglottis_longicaulis	Orchidaceae	445.9	70	8
2135	51.1	60.6	Elaphoglossum_sporadolepis	Lomariopsidaceae	445.9	70	8
2136	51.09	60.61	Scaphyglottis_longicaulis	Orchidaceae	445.9	70	8
2137	51.09	60.61	Anthurium_clavigerum	Araceae	445.9	70	8
2138	51.09	60.61	Elaphoglossum_sporadolepis	Lomariopsidaceae	445.9	70	8
2139	51.09	60.61	Elaphoglossum_sporadolepis	Lomariopsidaceae	445.9	70	8
2140	51.09	60.61	Elaphoglossum_sporadolepis	Lomariopsidaceae	445.9	70	8
2141	51.88	60.62	Codonanthe_macradenia	Gesneriaceae	31.8	70	3
2142	51.88	60.62	Anthurium_scandens	Araceae	31.8	70	3
2143	51.08	60.62	Scaphyglottis_longicaulis	Orchidaceae	445.9	70	8
2144	51.08	60.62	Peperomia_ebingeri	Piperaceae	445.9	70	8
2145	51.08	60.62	Elaphoglossum_sporadolepis	Lomariopsidaceae	445.9	70	8
2146	51.06	60.64	Scaphyglottis_longicaulis	Orchidaceae	445.9	70	8
2147	51.05	60.65	Elaphoglossum_sporadolepis	Lomariopsidaceae	445.9	70	8
2148	51.05	60.65	Elaphoglossum_sporadolepis	Lomariopsidaceae	445.9	70	8
2149	51.05	60.65	Catasetum_viridiflavum	Orchidaceae	445.9	70	8
2150	51.05	60.65	Scaphyglottis_longicaulis	Orchidaceae	445.9	70	8
2151	51.04	60.66	Scaphyglottis_longicaulis	Orchidaceae	445.9	70	8
2152	51.03	60.67	Scaphyglottis_longicaulis	Orchidaceae	445.9	70	8
2153	51.03	60.67	Scaphyglottis_longicaulis	Orchidaceae	445.9	70	8
2154	51.02	60.68	Scaphyglottis_longicaulis	Orchidaceae	445.9	70	8
2155	51.02	60.68	Scaphyglottis_longicaulis	Orchidaceae	445.9	70	8
2156	51.02	60.68	Scaphyglottis_longicaulis	Orchidaceae	445.9	70	8
2157	51.02	60.68	Elaphoglossum_sporadolepis	Lomariopsidaceae	445.9	70	8
2158	51.01	60.69	Scaphyglottis_longicaulis	Orchidaceae	445.9	70	8
2159	51	60.7	Scaphyglottis_longicaulis	Orchidaceae	445.9	70	8
2160	50.99	60.71	Scaphyglottis_longicaulis	Orchidaceae	445.9	70	8
2161	50.98	60.72	Scaphyglottis_longicaulis	Orchidaceae	445.9	70	8
2162	50.97	60.73	Elaphoglossum_sporadolepis	Lomariopsidaceae	445.9	70	8
2163	50.96	60.74	Scaphyglottis_longicaulis	Orchidaceae	445.9	70	8
2164	50.95	60.75	Elaphoglossum_sporadolepis	Lomariopsidaceae	461.8	70	8
2165	50.95	60.75	Niphidium_crassifolium	Polypodiaceae	461.8	70	8
2166	50.95	60.75	Elaphoglossum_sporadolepis	Lomariopsidaceae	445.9	70	8
2167	50.94	60.76	Elaphoglossum_sporadolepis	Lomariopsidaceae	445.9	70	8
2168	50.94	60.76	Scaphyglottis_longicaulis	Orchidaceae	445.9	70	8
2169	50.94	60.76	Scaphyglottis_longicaulis	Orchidaceae	445.9	70	8
2170	50.93	60.77	Anthurium_hacumense	Araceae	461.8	70	8
2171	50.93	60.77	Niphidium_crassifolium	Polypodiaceae	445.9	70	8
2172	50.92	60.78	Niphidium_crassifolium	Polypodiaceae	445.9	70	8
2173	50.92	60.78	Scaphyglottis_longicaulis	Orchidaceae	445.9	70	8
2174	50.92	60.78	Scaphyglottis_longicaulis	Orchidaceae	445.9	70	8
2175	50.91	60.79	Scaphyglottis_longicaulis	Orchidaceae	461.8	70	8
2176	50.91	60.79	Niphidium_crassifolium	Polypodiaceae	445.9	70	8
2177	50.9	60.8	Scaphyglottis_longicaulis	Orchidaceae	445.9	70	8
[truncated: 2,387 more rows]
