# Supplementary material for: Branchfall as a Demographic Filter for Epiphyte Communities: Lessons from Forest Floor-Based Sampling
Source: PLoS One. 2015 Jun 17;10(6):e0128019. doi: 10.1371/journal.pone.0128019 (PMC4470510; doi:10.1371/journal.pone.0128019)
Supplement: S1 File — (R) [file pone.0128019.s005.r]

##### Code for the analyses
rm(list=ls())
###
drive1<-"C:/Users/..."   #define the driver the data files were saved in

###Trees
Filename<- paste(drive1,"/S1_Dataset.TXT",sep="")
Trees<-read.table(file=Filename,sep="",header=T)

#First taking the means within the transects, then per avaraging over transects
## Brazilian core transects:
Trees_2<-Trees[Trees[,1]=="Brazilian_Core",]
#Mean and SD: DBH
mean(tapply(Trees_2[,3], Trees_2[,2], FUN = mean))
sd(tapply(Trees_2[,3], Trees_2[,2], FUN = mean))
#Mean and SD: height
mean(tapply(Trees_2[,4], Trees_2[,2], FUN = mean))
sd(tapply(Trees_2[,4], Trees_2[,2], FUN = mean))
#Mean and SD: height at first branching
mean(tapply(Trees_2[,5], Trees_2[,2], FUN = mean))
sd(tapply(Trees_2[,5], Trees_2[,2], FUN = mean))

## Brazilian edge transects:
Trees_2<-Trees[Trees[,1]=="Brazilian_Edge",]
#Mean and SD: DBH
mean(tapply(Trees_2[,3], Trees_2[,2], FUN = mean))
sd(tapply(Trees_2[,3], Trees_2[,2], FUN = mean))
#Mean and SD: height
mean(tapply(Trees_2[,4], Trees_2[,2], FUN = mean))
sd(tapply(Trees_2[,4], Trees_2[,2], FUN = mean))
#Mean and SD: height at first branching
mean(tapply(Trees_2[,5], Trees_2[,2], FUN = mean))
sd(tapply(Trees_2[,5], Trees_2[,2], FUN = mean))

## Panamanian transects:
Trees_2<-Trees[Trees[,1]=="Panamanian",]
#Mean and SD: DBH
mean(tapply(Trees_2[,3], Trees_2[,2], FUN = mean))
sd(tapply(Trees_2[,3], Trees_2[,2], FUN = mean))
#Mean and SD: height
mean(tapply(Trees_2[,4], Trees_2[,2], FUN = mean))
sd(tapply(Trees_2[,4], Trees_2[,2], FUN = mean))
#Mean and SD: height at first branching
mean(tapply(Trees_2[,5], Trees_2[,2], FUN = mean))
sd(tapply(Trees_2[,5], Trees_2[,2], FUN = mean))


#for calculating the mean number of trees per transect and transect location:
NumberofTrees<-matrix(0,nrow=96, ncol=3)
for (i in 1: 96){
  Trees_2<-Trees[Trees[,2]==i,]

  NumberofTrees[i,1]<-as.character(Trees_2[1,1])
  NumberofTrees[i,2]<-i
  NumberofTrees[i,3]<-nrow(Trees_2)
}
colnames (NumberofTrees)<-c("Study_Site","Transect_ID",   "NumberOfTrees")
NumberofTrees<-as.data.frame(NumberofTrees)
NumberofTrees[,3]<-as.numeric(as.character(NumberofTrees[,3]))
NumberofTrees[92,1]<-"Panamanian"
NumberofTrees[92,3]<-0 # there was no tree trunks in this transect

# Mean number of trees per transect
NumberofTrees_2<-NumberofTrees[NumberofTrees[,1]=="Brazilian_Core",]
mean(NumberofTrees_2[,3])
sd(NumberofTrees_2[,3])
#
NumberofTrees_2<-NumberofTrees[NumberofTrees[,1]=="Brazilian_Edge",]
mean(NumberofTrees_2[,3])
sd(NumberofTrees_2[,3])
#
NumberofTrees_2<-NumberofTrees[NumberofTrees[,1]=="Panamanian",]
mean(NumberofTrees_2[,3])
sd(NumberofTrees_2[,3])

#Herberich Tests:
library(multcomp)
library(multcompView)
library(sandwich)
library(plyr)


#for number of trees
Heteroaov=list()
paircomp=list() #List letters indication pairwise comparions, letters arranged by height of variance
paircompalpha=list() #List letters indication pairwise comparions, letters arranged alphabetically
divnames=c("Brazilian_Core-Brazilian_Edge","Brazilian_Core-Panamanian","Brazilian_Edge-Panamanian")
Histdata<-cbind (NumberofTrees[,3],as.character(NumberofTrees$Study_Site))
colnames(Histdata)<-c("NumberOfTrees","Study_Site")
Histdata2<-as.data.frame(Histdata)
Histdata2[,1]<-as.numeric(as.character(Histdata2[,1]))
aov2 = aov(Histdata2[,1]~ Study_Site,data=Histdata2)
Heteroaov1 <- glht(aov2,mcp(Study_Site="Tukey") , vcov=vcovHC)
summary(Heteroaov1)  #Studies sites do not significantly differ in number of trees                                                                                                    #

#for DBH,Height,Height_Branching
Heteroaov=list()
paircomp=list() #List letters indication pairwise comparions, letters arranged by height of variance
paircompalpha=list() #List letters indication pairwise comparions, letters arranged alphabetically
divnames=c("Brazilian_Core-Brazilian_Edge","Brazilian_Core-Panamanian","Brazilian_Edge-Panamanian")
responses=c("DBH","Height","Height_Branching")
yAxisLabels=c("DBH","Height","Height first branching")
row.numbers=match(responses,names(Trees))
for (i in 1:length(responses))
{
    Histdata<-cbind (Trees[,row.numbers[i]],as.character(Trees$Study_Site))
    colnames(Histdata)<-c(responses[i],"Study_Site")
    Histdata2<-as.data.frame(Histdata)
    Histdata2[,1]<-as.numeric(as.character(Histdata2[,1]))
    aov = aov(Histdata2[,1]~Study_Site, data=Histdata2)
    Heteroaov[[i]]<- glht(aov,mcp(Study_Site="Tukey") , vcov=vcovHC)
    paircomp[[i]]=cld(Heteroaov[[i]], level = 0.05, decreasing = T)

    pvals=summary(Heteroaov[[i]])$test$pvalues
    dif=pvals<0.05 #significance level
    names(dif)=divnames
    paircompalpha[[i]]=multcompLetters(dif)$Letters
    plot(Histdata2$Study_Site,as.numeric(as.character(Histdata2[,1])), ylab=yAxisLabels[i])

}
paircompalpha #Lettering link non-significant differences with the same letters for DBH, Height, Height_Branching, respectively


###Branches
#reading:
Filename<- paste(drive1,"/S2_Dataset.TXT",sep="")
Branches<-read.table(file=Filename,sep="",header=T)

#all branches:
#sum, mean and sd of number of branches per transect (2.5 m2)
#first summing up over sizes classes, than takig the mean and sd
Branches_2<-Branches[Branches[,1]=="Brazilian_Core",]
round(sum(tapply(Branches_2[,4], Branches_2[,2], FUN = sum)))
mean(tapply(Branches_2[,4], Branches_2[,2], FUN = sum))
sd(tapply(Branches_2[,4], Branches_2[,2], FUN = sum))
mean(tapply(Branches_2[,4], Branches_2[,2], FUN = sum))/2.5 #per m2: Appendix Table S3
sd(tapply(Branches_2[,4], Branches_2[,2], FUN = sum))/2.5  #per m2: Appendix Table S3
#
Branches_2<-Branches[Branches[,1]=="Brazilian_Edge",]
round(sum(tapply(Branches_2[,4], Branches_2[,2], FUN = sum)))
mean(tapply(Branches_2[,4], Branches_2[,2], FUN = sum))
sd(tapply(Branches_2[,4], Branches_2[,2], FUN = sum))
mean(tapply(Branches_2[,4], Branches_2[,2], FUN = sum))/2.5 #per m2: Appendix Table S3
sd(tapply(Branches_2[,4], Branches_2[,2], FUN = sum))/2.5 #per m2: Appendix Table S3
#
Branches_2<-Branches[Branches[,1]=="Panamanian",]
round(sum(tapply(Branches_2[,4], Branches_2[,2], FUN = sum)))
mean(tapply(Branches_2[,4], Branches_2[,2], FUN = sum))
sd(tapply(Branches_2[,4], Branches_2[,2], FUN = sum))
mean(tapply(Branches_2[,4], Branches_2[,2], FUN = sum))/2.5 #per m2: Appendix Table S3
sd(tapply(Branches_2[,4], Branches_2[,2], FUN = sum))/2.5 #per m2: Appendix Table S3

# branches < 0.5 cm diameter:
Branches_1<-Branches[Branches[,3]<2,]
#sum, mean and sd of number of branches per transect (2.5 m2)
Branches_2<-Branches_1[Branches_1[,1]=="Brazilian_Core",]
mean(tapply(Branches_2[,4], Branches_2[,2], FUN = sum))
sd(tapply(Branches_2[,4], Branches_2[,2], FUN = sum))
#
Branches_2<-Branches_1[Branches_1[,1]=="Brazilian_Edge",]
mean(tapply(Branches_2[,4], Branches_2[,2], FUN = sum))
sd(tapply(Branches_2[,4], Branches_2[,2], FUN = sum))
#
Branches_2<-Branches_1[Branches_1[,1]=="Panamanian",]
mean(tapply(Branches_2[,4], Branches_2[,2], FUN = sum))
sd(tapply(Branches_2[,4], Branches_2[,2], FUN = sum))

# branches < 1 cm diameter:
Branches_1<-Branches[Branches[,3]<3,]
#sum, mean and sd of number of branches per transect (2.5 m2)
Branches_2<-Branches_1[Branches_1[,1]=="Brazilian_Core",]
mean(tapply(Branches_2[,4], Branches_2[,2], FUN = sum))
sd(tapply(Branches_2[,4], Branches_2[,2], FUN = sum))
#
Branches_2<-Branches_1[Branches_1[,1]=="Brazilian_Edge",]
mean(tapply(Branches_2[,4], Branches_2[,2], FUN = sum))
sd(tapply(Branches_2[,4], Branches_2[,2], FUN = sum))
#
Branches_2<-Branches_1[Branches_1[,1]=="Panamanian",]
mean(tapply(Branches_2[,4], Branches_2[,2], FUN = sum))
sd(tapply(Branches_2[,4], Branches_2[,2], FUN = sum))

#Tests:
library(multcomp)
library(multcompView)
library(sandwich)
library(plyr)

Branches<-as.data.frame(Branches)

Branches$NumberPerM2<-Branches$Number/2.5
responses=c("Number","NumberPerM2")
row.numbers=match(responses,names(Branches))

Heteroaov=list()
paircomp=list() #List letters indication pairwise comparions, letters arranged by height of variance
paircompalpha=list() #List letters indication pairwise comparions, letters arranged alphabetically
divnames=c("Brazilian_Core-Brazilian_Edge","Brazilian_Core-Panamanian","Brazilian_Edge-Panamanian")

#for number of branches
for (i in 1:length(responses))
{
    Histdata<-cbind (Branches[,row.numbers[i]],as.character(Branches$Study_Site))
    colnames(Histdata)<-c(responses[i],"Study_Site")
    Histdata2<-as.data.frame(Histdata)
    Histdata2[,1]<-as.numeric(as.character(Histdata2[,1]))
    aov = aov(Histdata2[,1]~Study_Site, data=Histdata2)
    Heteroaov[[i]]<- glht(aov,mcp(Study_Site="Tukey") , vcov=vcovHC)
    paircomp[[i]]=cld(Heteroaov[[i]], level = 0.05, decreasing = T)

   pvals=summary(Heteroaov[[i]])$test$pvalues
   dif=pvals<0.05 #significance level
   names(dif)=divnames
   paircompalpha[[i]]=multcompLetters(dif)$Letters
}
paircompalpha #Lettering link non-significant differences with the same letters for number of branches per transect and number of branches per transect per m2, respectively

#for branches < 0.5 cm in diameter:
Branches_1<-Branches[Branches[,3]<2,]
responses="Number"
row.numbers=match(responses,names(Branches))

Heteroaov=list()
paircomp=list() #List letters indication pairwise comparions, letters arranged by height of variance
paircompalpha=list() #List letters indication pairwise comparions, letters arranged alphabetically
divnames=c("Brazilian_Core-Brazilian_Edge","Brazilian_Core-Panamanian","Brazilian_Edge-Panamanian")

#for number of branches
for (i in 1:length(responses))
{
    Histdata<-cbind (Branches_1[,row.numbers[i]],as.character(Branches_1$Study_Site))
    colnames(Histdata)<-c(responses[i],"Study_Site")
    Histdata2<-as.data.frame(Histdata)
    Histdata2[,1]<-as.numeric(as.character(Histdata2[,1]))
    aov = aov(Histdata2[,1]~Study_Site, data=Histdata2)
    Heteroaov[[i]]<- glht(aov,mcp(Study_Site="Tukey") , vcov=vcovHC)
    paircomp[[i]]=cld(Heteroaov[[i]], level = 0.05, decreasing = T)

   pvals=summary(Heteroaov[[i]])$test$pvalues
   dif=pvals<0.05 #significance level
   names(dif)=divnames
   paircompalpha[[i]]=multcompLetters(dif)$Letters
}
paircompalpha #Lettering link non-significant differences with the same letters for number of branches per transect

#for branches < 1 cm in diameter:
Branches_1<-Branches[Branches[,3]==1,]
Branches_2<-Branches[Branches[,3]==2,]
Branches_1[,4]<-Branches_1[,4]+Branches_2[,4] #summing up the number of branches of the two smallest sie classes
responses="Number"
row.numbers=match(responses,names(Branches))

Heteroaov=list()
paircomp=list() #List letters indication pairwise comparions, letters arranged by height of variance
paircompalpha=list() #List letters indication pairwise comparions, letters arranged alphabetically
divnames=c("Brazilian_Core-Brazilian_Edge","Brazilian_Core-Panamanian","Brazilian_Edge-Panamanian")

#for number of branches
for (i in 1:length(responses))
{
    Histdata<-cbind (Branches_1[,row.numbers[i]],as.character(Branches_1$Study_Site))
    colnames(Histdata)<-c(responses[i],"Study_Site")
    Histdata2<-as.data.frame(Histdata)
    Histdata2[,1]<-as.numeric(as.character(Histdata2[,1]))
    aov = aov(Histdata2[,1]~Study_Site, data=Histdata2)
    Heteroaov[[i]]<- glht(aov,mcp(Study_Site="Tukey") , vcov=vcovHC)
    paircomp[[i]]=cld(Heteroaov[[i]], level = 0.05, decreasing = T)

   pvals=summary(Heteroaov[[i]])$test$pvalues
   dif=pvals<0.05 #significance level
   names(dif)=divnames
   paircompalpha[[i]]=multcompLetters(dif)$Letters
}
paircompalpha #Lettering link non-significant differences with the same letters for number of branches per transect


#GAMMS:
library(mgcv)

#separately per study site
par (mfrow=c(1,3),bty="l", las=1,cex=1.2,cex.lab=1.25,cex.axis=1.2,mar=c(1.5, 4.5, 1.5, 1)+ 0.5,mgp=c(3.5, 0.7, 0), family="sans")
par ( col.axis="black",col="black" )

Branches_2<-Branches[Branches[,1]=="Brazilian_Core",]
model2<-gam(Number~s(SizeClass, k=3) + s(Transect_ID,bs="re"),family=negbin(1:2000,link="log") , data=Branches_2)    #
cor(Branches_2[,"Number"],predict(model2))^2 # 0.67
#gam.check(model2)
summary.gam(model2)
testdata =data.frame(SizeClass=seq(1,5, length=150),
                      Transect_ID=model2$model[model2$model[,3]=="50",3])
Number_pred <- predict(model2, newdata=testdata, type='response', se=T)

boxplot(Number~SizeClass, data=Branches_2,col="grey70",border="grey30",ylim=c(-1,350))#

lines(seq(1,5, length=150), Number_pred$fit, lty = 1,col="black",lwd=2)
lines(seq(1,5, length=150), Number_pred$fit+Number_pred$se,lty=2,col="black",lwd=1)
lines(seq(1,5, length=150), Number_pred$fit-Number_pred$se,lty=2,col="black",lwd=1)
#
Branches_2<-Branches[Branches[,1]=="Brazilian_Edge",]
model3<-gam(Number~s(SizeClass, k=3) + s(Transect_ID,bs="re"),family=negbin(1:2000,link="log") , data=Branches_2)    #
cor(Branches_2[,"Number"],predict(model3))^2 # 0.67
#gam.check(model3)
summary.gam(model3)
testdata =data.frame(SizeClass=seq(1,5, length=150),
                      Transect_ID=model3$model[model3$model[,3]=="3",3])
Number_pred <- predict(model3, newdata=testdata, type='response', se=T)

boxplot(Number~SizeClass, data=Branches_2,col="grey70",border="grey30",ylim=c(-1,350))#

lines(seq(1,5, length=150), Number_pred$fit, lty = 1,col="black",lwd=2)
lines(seq(1,5, length=150), Number_pred$fit+Number_pred$se,lty=2,col="black",lwd=1)
lines(seq(1,5, length=150), Number_pred$fit-Number_pred$se,lty=2,col="black",lwd=1)
#
Branches_2<-Branches[Branches[,1]=="Panamanian",]
model4<-gam(Number~s(SizeClass, k=3) + s(Transect_ID,bs="re"),family=negbin(1:2000,link="log") , data=Branches_2)    #
cor(Branches_2[,"Number"],predict(model4))^2 # 0.67
#gam.check(model4)
summary.gam(model4)
testdata =data.frame(SizeClass=seq(1,5, length=180),
                      Transect_ID=model4$model[model4$model[,3]=="62",3])
Number_pred <- predict(model4, newdata=testdata, type='response', se=T)

boxplot(Number~SizeClass, data=Branches_2,col="grey70",border="grey30",ylim=c(-1,350))#

lines(seq(1,5, length=180), Number_pred$fit, lty = 1,col="black",lwd=2)
lines(seq(1,5, length=180), Number_pred$fit+Number_pred$se,lty=2,col="black",lwd=1)
lines(seq(1,5, length=180), Number_pred$fit-Number_pred$se,lty=2,col="black",lwd=1)


####Epiphytes:

#first loading the Branches:
Filename<- paste(drive1,"/S2_Dataset.TXT",sep="")
Branches<-read.table(file=Filename,sep="",header=T)
#extrapolating the number of branches to the area of the epiphyte transect
Branches[,4]<-Branches[,4]*20
summary(Branches)

#Epiphytes
Filename<-paste(drive1,"/S3_Dataset.TXT",sep="")
Epiphytes<-read.table(file=Filename,sep = "", header=T)
summary (Epiphytes)

######################### For species accumulation curves:
# List of species
#Brazil core:
Epiphytes_2<-Epiphytes[Epiphytes[,1]=="Brazilian_Core",]
#Adding lines for the transects without epiphytes
newlines<-Epiphytes_2[1:2,]
newlines[,2]<-c(52,60)  #transects without epiphytes on the ground
newlines[,3:7]<-NA
newlines[,ncol(newlines)]<-0
Epiphytes_2<-rbind(Epiphytes_2,newlines)
#generating Species accumulation curves with SD evelopes
for (j in 1:100){
  transectlist<-levels(as.factor(as.character(Epiphytes_2[,2])))
  for(i in 1:length(transectlist)) {
    randomi<-floor(runif(1,1,length(transectlist)+1))
    Epiphytes_3<-Epiphytes_2[Epiphytes_2[,2]==transectlist[randomi],]
    if (i==1) {
      Epiphytes_4<-Epiphytes_3
      vectorSAR<-c(j,i, length(levels(as.factor(as.character(Epiphytes_4[,6])))))
      }
     if (i>1) {
      Epiphytes_4<-rbind(Epiphytes_4,Epiphytes_3)
      vectorSAR<-rbind(vectorSAR,c(j,i, length(levels(as.factor(as.character(Epiphytes_4[,6]))))))
      }
      transectlist<-transectlist[-randomi]
  }
  if(j==1) vectorSARBootstrap<-vectorSAR
  else  vectorSARBootstrap<-rbind(vectorSARBootstrap,vectorSAR)
}
 MEANSAR<-tapply(vectorSARBootstrap[,3], vectorSARBootstrap[,2], FUN = mean)
 SDSAR<-tapply(vectorSARBootstrap[,3], vectorSARBootstrap[,2], FUN = sd)

par (mfrow=c(1,4),bty="l", las=1,cex=0.7,cex.lab=1.25,cex.axis=1.2,mar=c(1.5, 4.5, 1.5, 1)+ 0.5,mgp=c(3.5, 0.7, 0), family="sans")
transectlist<-levels(as.factor(as.character(Epiphytes_2[,2])))
plot(1:length(transectlist), MEANSAR, xlim=c(0,30), ylim=c(0,90), type="l",lwd=2, las=2, bty="l")
lines(1:length(transectlist), MEANSAR-SDSAR, xlim=c(0,30), ylim=c(0,90), type="l", lty=2,lwd=2, las=2)
lines(1:length(transectlist), MEANSAR+SDSAR, xlim=c(0,30), ylim=c(0,90), type="l", lty=2,lwd=2, las=2)
abline(30,0,lwd=2)# canopy transects
abline(44,0,lwd=4)# canopy of forest fragment (encompassing both edge and core)

#Brazil edge:
Epiphytes_2<-Epiphytes[Epiphytes[,1]=="Brazilian_Edge",]
#Adding lines for the transects without epiphytes
newlines<-Epiphytes_2[1:7,]
newlines[,2]<-c(3,4,7,10,13,17,19)  #transects without epiphytes on the ground
newlines[,3:7]<-NA
newlines[,ncol(newlines)]<-0
Epiphytes_2<-rbind(Epiphytes_2,newlines)
#generating Species accumulation curves with SD evelopes
for (j in 1:100){
  transectlist<-levels(as.factor(as.character(Epiphytes_2[,2])))
  for(i in 1:length(transectlist)) {
    randomi<-floor(runif(1,1,length(transectlist)+1))
    Epiphytes_3<-Epiphytes_2[Epiphytes_2[,2]==transectlist[randomi],]
    if (i==1) {
      Epiphytes_4<-Epiphytes_3
      vectorSAR<-c(j,i, length(levels(as.factor(as.character(Epiphytes_4[,6])))))
      }
     if (i>1) {
      Epiphytes_4<-rbind(Epiphytes_4,Epiphytes_3)
      vectorSAR<-rbind(vectorSAR,c(j,i, length(levels(as.factor(as.character(Epiphytes_4[,6]))))))
      }
      transectlist<-transectlist[-randomi]
  }
  if(j==1) vectorSARBootstrap<-vectorSAR
  else  vectorSARBootstrap<-rbind(vectorSARBootstrap,vectorSAR)
}
 MEANSAR<-tapply(vectorSARBootstrap[,3], vectorSARBootstrap[,2], FUN = mean)
 SDSAR<-tapply(vectorSARBootstrap[,3], vectorSARBootstrap[,2], FUN = sd)

transectlist<-levels(as.factor(as.character(Epiphytes_2[,2])))
plot(1:length(transectlist), MEANSAR, xlim=c(0,30), ylim=c(0,90), type="l",lwd=2, las=2, bty="l")
lines(1:length(transectlist), MEANSAR-SDSAR, xlim=c(0,30), ylim=c(0,90), type="l", lty=2,lwd=2)
lines(1:length(transectlist), MEANSAR+SDSAR, xlim=c(0,30), ylim=c(0,90), type="l", lty=2,lwd=2)
abline(18,0,lwd=2)# above the transects
abline(44,0,lwd=4)# in the fragment

#Panama without ferns and aroids:
Epiphytes_2<-Epiphytes[Epiphytes[,1]=="Panamanian",]
Epiphytes_3<-Epiphytes_2[Epiphytes_2[,5]!="Araceae",]
Epiphytes_3<-Epiphytes_3[Epiphytes_3[,5]!="Vittariaceae",]
Epiphytes_3<-Epiphytes_3[Epiphytes_3[,5]!="Polypodiaceae",]
Epiphytes_3<-Epiphytes_3[Epiphytes_3[,5]!="Aspleniaceae",]
#Adding lines for the transects without epiphytes
newlines<-Epiphytes_3[1:12,]
newlines[,2]<-c(61,66,72,80,82,85,86,91,92,94,95,96)  #transects without epiphytes on the ground
newlines[,3:7]<-NA
newlines[,ncol(newlines)]<-0
Epiphytes_3<-rbind(Epiphytes_3,newlines)
Epiphytes_3[,6]<-as.factor(as.character(Epiphytes_3[,6]))
#generating Species accumulation curves with SD evelopes
for (j in 1:100){
  transectlist<-levels(as.factor(as.character(Epiphytes_3[,2])))
  for(i in 1:length(transectlist)) {
    randomi<-floor(runif(1,1,length(transectlist)+1))
    Epiphytes_4<-Epiphytes_3[Epiphytes_3[,2]==transectlist[randomi],]
    if (i==1) {
      Epiphytes_5<-Epiphytes_4
      vectorSAR<-c(j,i, length(levels(as.factor(as.character(Epiphytes_5[,6])))))
      }
     if (i>1) {
      Epiphytes_5<-rbind(Epiphytes_5,Epiphytes_4)
      vectorSAR<-rbind(vectorSAR,c(j,i, length(levels(as.factor(as.character(Epiphytes_5[,6]))))))
      }
      transectlist<-transectlist[-randomi]
  }
  if(j==1) vectorSARBootstrap<-vectorSAR
  else  vectorSARBootstrap<-rbind(vectorSARBootstrap,vectorSAR)
}
 MEANSAR<-tapply(vectorSARBootstrap[,3], vectorSARBootstrap[,2], FUN = mean)
 SDSAR<-tapply(vectorSARBootstrap[,3], vectorSARBootstrap[,2], FUN = sd)

transectlist<-levels(as.factor(as.character(Epiphytes_3[,2])))
plot(1:length(transectlist), MEANSAR, xlim=c(0,36), ylim=c(0,90), type="l",lwd=2, las=2, bty="l")
lines(1:length(transectlist), MEANSAR-SDSAR, xlim=c(0,36), ylim=c(0,90), type="l", lty=2,lwd=2)
lines(1:length(transectlist), MEANSAR+SDSAR, xlim=c(0,36), ylim=c(0,90), type="l", lty=2,lwd=2)
abline(69,0,lwd=4)# in the fragment
abline(46,0,lwd=2)# above the transects
abline(38,0,lty=3,lwd=2)# above the transects on branches < 10 cm thick

#Panama all species:
Epiphytes_2<-Epiphytes[Epiphytes[,1]=="Panamanian",]
#Adding lines for the transects without epiphytes
newlines<-Epiphytes_3[1:9,]
newlines[,2]<-c(61,66,72,85,86,91,94,95,96)  #transects without epiphytes on the ground
newlines[,3:7]<-NA
newlines[,ncol(newlines)]<-0
Epiphytes_2<-rbind(Epiphytes_2,newlines)
Epiphytes_2[,6]<-as.factor(as.character(Epiphytes_2[,6]))
#generating Species accumulation curves with SD evelopes
for (j in 1:100){
  transectlist<-levels(as.factor(as.character(Epiphytes_2[,2])))
  for(i in 1:length(transectlist)) {
    randomi<-floor(runif(1,1,length(transectlist)+1))
    Epiphytes_3<-Epiphytes_2[Epiphytes_2[,2]==transectlist[randomi],]
    if (i==1) {
      Epiphytes_4<-Epiphytes_3
      vectorSAR<-c(j,i, length(levels(as.factor(as.character(Epiphytes_4[,6])))))
      }
     if (i>1) {
      Epiphytes_4<-rbind(Epiphytes_4,Epiphytes_3)
      vectorSAR<-rbind(vectorSAR,c(j,i, length(levels(as.factor(as.character(Epiphytes_4[,6]))))))
      }
      transectlist<-transectlist[-randomi]
  }
  if(j==1) vectorSARBootstrap<-vectorSAR
  else  vectorSARBootstrap<-rbind(vectorSARBootstrap,vectorSAR)
}
 MEANSAR<-tapply(vectorSARBootstrap[,3], vectorSARBootstrap[,2], FUN = mean)
 SDSAR<-tapply(vectorSARBootstrap[,3], vectorSARBootstrap[,2], FUN = sd)

transectlist<-levels(as.factor(as.character(Epiphytes_2[,2])))
plot(1:length(transectlist), MEANSAR, xlim=c(0,36), ylim=c(0,90), type="l",lwd=2, las=2, bty="l")
lines(1:length(transectlist), MEANSAR-SDSAR, xlim=c(0,36), ylim=c(0,90), type="l", lty=2,lwd=2)
lines(1:length(transectlist), MEANSAR+SDSAR, xlim=c(0,36), ylim=c(0,90), type="l", lty=2,lwd=2)
abline(90,0,lwd=4)# in the fragment
abline(80,0,lwd=2)# above the transects
abline(64,0,lty=3,lwd=2)# above the transects on branches < 10 cm thick


###Transect total, means, sd and comparisons:
##Individuals:
#Brazil core:
Epiphytes_2<-Epiphytes[Epiphytes[,1]=="Brazilian_Core",]
sum(Epiphytes_2[,8]) #total number
#adding zeros for the transects without epiphytes
nulltoAdd<-30-length(tapply(Epiphytes_2[,8], Epiphytes_2[,2], FUN = sum))
vectorSums<-c(tapply(Epiphytes_2[,8], Epiphytes_2[,2], FUN = sum),rep(0,nulltoAdd))
mean(vectorSums)
sd(vectorSums)
mean(vectorSums/50) #per transect per area (Appendix Table 3)
sd(vectorSums/50)#per transect per area (Appendix Table 3)

#edge:
Epiphytes_2<-Epiphytes[Epiphytes[,1]=="Brazilian_Edge",]
sum(Epiphytes_2[,8]) #total number
#adding zeros for the transects without epiphytes
nulltoAdd<-30-length(tapply(Epiphytes_2[,8], Epiphytes_2[,2], FUN = sum))
vectorSums<-c(tapply(Epiphytes_2[,8], Epiphytes_2[,2], FUN = sum),rep(0,nulltoAdd))
mean(vectorSums)
sd(vectorSums)
mean(vectorSums/50) #per transect per area (Appendix Table 3)
sd(vectorSums/50)#per transect per area (Appendix Table 3)

#Panama without ferns and aroids
Epiphytes_2<-Epiphytes[Epiphytes[,1]=="Panamanian",]
Epiphytes_2<-Epiphytes_2[Epiphytes_2[,5]!="Araceae",]
Epiphytes_2<-Epiphytes_2[Epiphytes_2[,5]!="Vittariaceae",]
Epiphytes_2<-Epiphytes_2[Epiphytes_2[,5]!="Polypodiaceae",]
Epiphytes_2<-Epiphytes_2[Epiphytes_2[,5]!="Aspleniaceae",]
sum(Epiphytes_2[,8]) #total number
#adding zeros for the transects without epiphytes
nulltoAdd<-36-length(tapply(Epiphytes_2[,8], Epiphytes_2[,2], FUN = sum))
vectorSums<-c(tapply(Epiphytes_2[,8], Epiphytes_2[,2], FUN = sum),rep(0,nulltoAdd))
mean(vectorSums)
sd(vectorSums)
mean(vectorSums/50) #per transect per area (Appendix Table 3)
sd(vectorSums/50)#per transect per area (Appendix Table 3)

#Panama
Epiphytes_2<-Epiphytes[Epiphytes[,1]=="Panamanian",]
sum(Epiphytes_2[,8]) #total number
#adding zeros for the transects without epiphytes
nulltoAdd<-36-length(tapply(Epiphytes_2[,8], Epiphytes_2[,2], FUN = sum))
vectorSums<-c(tapply(Epiphytes_2[,8], Epiphytes_2[,2], FUN = sum),rep(0,nulltoAdd))
mean(vectorSums)
sd(vectorSums)
mean(vectorSums/50) #per transect per area (Appendix Table 3)
sd(vectorSums/50)#per transect per area (Appendix Table 3)

#for the tests:
Ind_Transects<-matrix(0,nrow=96, ncol=4)
for(i in 1:96){
  Trees_2<-Trees[Trees[,2]==i,]
  Epiphytes_2<-Epiphytes[Epiphytes[,2]==i,]
  Branches_2<-Branches[Branches[,2]==i,]
  if((nrow(Epiphytes_2)!=0)&&(as.character(Epiphytes_2[1,1])=="Panamanian")){  #excluding ferns and aroids from Panamanian transects for comparisons
    Epiphytes_2<-Epiphytes_2[Epiphytes_2[,5]!="Araceae",]
    Epiphytes_2<-Epiphytes_2[Epiphytes_2[,5]!="Vittariaceae",]
    Epiphytes_2<-Epiphytes_2[Epiphytes_2[,5]!="Polypodiaceae",]
    Epiphytes_2<-Epiphytes_2[Epiphytes_2[,5]!="Aspleniaceae",]
  }
   if(nrow(Epiphytes_2)!=0){
     Ind_Transects[i,1]<-as.character(Epiphytes_2[1,1]) #Study_Site
     Ind_Transects[i,2]<- i  #Transect_ID
     Ind_Transects[i,3]<-sum(Epiphytes_2[,8])
     Ind_Transects[i,4]<-sum(Epiphytes_2[,8])/50
   }
   if(nrow(Epiphytes_2)==0){
     Ind_Transects[i,1]<-as.character(Trees_2[1,1]) #Study_Site
     Ind_Transects[i,2]<-i
     Ind_Transects[i,3:4]<-0
   }
}
colnames (Ind_Transects)<-c("Study_Site", "Transect_ID", "Ind", "IndPerM2")
Ind_Transects<-as.data.frame(Ind_Transects)
Ind_Transects[which(is.na(Ind_Transects[,1])),1]<-"Panamanian" #Transect without epiphytes and tree trunks
Ind_Transects$Ind<-as.numeric(as.character(Ind_Transects$Ind))
Ind_Transects$IndPerM2<-as.numeric(as.character(Ind_Transects$IndPerM2))
Ind_Transects$IndPerBranch<-as.numeric(as.character(Ind_Transects$IndPerBranch))

#tests:
responses=c("Ind","IndPerM2")
row.numbers=match(responses,names(Ind_Transects))

Heteroaov=list()
paircomp=list() #List letters indication pairwise comparions, letters arranged by height of variance
paircompalpha=list() #List letters indication pairwise comparions, letters arranged alphabetically
divnames=c("Brazilian_Core-Brazilian_Edge","Brazilian_Core-Panamanian","Brazilian_Edge-Panamanian")

for (i in 1:length(responses))
{
     Histdata<-cbind (Ind_Transects[,row.numbers[i]],as.character(Ind_Transects$Study_Site))
    colnames(Histdata)<-c(responses[i],"Study_Site")
    Histdata2<-as.data.frame(Histdata)
    Histdata2[,1]<-as.numeric(as.character(Histdata2[,1]))
    aov = aov(Histdata2[,1]~Study_Site, data=Histdata2)
    Heteroaov[[i]]<- glht(aov,mcp(Study_Site="Tukey") , vcov=vcovHC)
    paircomp[[i]]=cld(Heteroaov[[i]], level = 0.05, decreasing = T)

   pvals=summary(Heteroaov[[i]])$test$pvalues
   dif=pvals<0.05 #significance level
   names(dif)=divnames
   paircompalpha[[i]]=multcompLetters(dif)$Letters
}
paircompalpha


##Individuals adults:
Epiphytes_1<-Epiphytes[Epiphytes[,7]=="Adult",]
#Brazil core:
Epiphytes_2<-Epiphytes_1[Epiphytes_1[,1]=="Brazilian_Core",]
sum(Epiphytes_2[,8]) #total number
#adding zeros for the transects without epiphytes
nulltoAdd<-30-length(tapply(Epiphytes_2[,8], Epiphytes_2[,2], FUN = sum))
vectorSums<-c(tapply(Epiphytes_2[,8], Epiphytes_2[,2], FUN = sum),rep(0,nulltoAdd))
mean(vectorSums)
sd(vectorSums)
mean(vectorSums/50) #per transect per area (Appendix Table 3)
sd(vectorSums/50)#per transect per area (Appendix Table 3)

#edge:
Epiphytes_2<-Epiphytes_1[Epiphytes_1[,1]=="Brazilian_Edge",]
sum(Epiphytes_2[,8]) #total number
#adding zeros for the transects without epiphytes
nulltoAdd<-30-length(tapply(Epiphytes_2[,8], Epiphytes_2[,2], FUN = sum))
vectorSums<-c(tapply(Epiphytes_2[,8], Epiphytes_2[,2], FUN = sum),rep(0,nulltoAdd))
mean(vectorSums)
sd(vectorSums)
mean(vectorSums/50) #per transect per area (Appendix Table 3)
sd(vectorSums/50)#per transect per area (Appendix Table 3)

#Panama without ferns and aroids
Epiphytes_2<-Epiphytes_1[Epiphytes_1[,1]=="Panamanian",]
Epiphytes_2<-Epiphytes_2[Epiphytes_2[,5]!="Araceae",]
Epiphytes_2<-Epiphytes_2[Epiphytes_2[,5]!="Vittariaceae",]
Epiphytes_2<-Epiphytes_2[Epiphytes_2[,5]!="Polypodiaceae",]
Epiphytes_2<-Epiphytes_2[Epiphytes_2[,5]!="Aspleniaceae",]
sum(Epiphytes_2[,8]) #total number
#adding zeros for the transects without epiphytes
nulltoAdd<-36-length(tapply(Epiphytes_2[,8], Epiphytes_2[,2], FUN = sum))
vectorSums<-c(tapply(Epiphytes_2[,8], Epiphytes_2[,2], FUN = sum),rep(0,nulltoAdd))
mean(vectorSums)
sd(vectorSums)
mean(vectorSums/50) #per transect per area (Appendix Table 3)
sd(vectorSums/50)#per transect per area (Appendix Table 3)

#Panama
Epiphytes_2<-Epiphytes_1[Epiphytes_1[,1]=="Panamanian",]
sum(Epiphytes_2[,8]) #total number
#adding zeros for the transects without epiphytes
nulltoAdd<-36-length(tapply(Epiphytes_2[,8], Epiphytes_2[,2], FUN = sum))
vectorSums<-c(tapply(Epiphytes_2[,8], Epiphytes_2[,2], FUN = sum),rep(0,nulltoAdd))
mean(vectorSums)
sd(vectorSums)
mean(vectorSums/50) #per transect per area (Appendix Table 3)
sd(vectorSums/50)#per transect per area (Appendix Table 3)


#for the tests(Appendix Table S3):
Ind_Transects<-matrix(0,nrow=96, ncol=4)
for(i in 1:96){
  Trees_2<-Trees[Trees[,2]==i,]
  Epiphytes_2<-Epiphytes_1[Epiphytes_1[,2]==i,]
  if((nrow(Epiphytes_2)!=0)&&(as.character(Epiphytes_2[1,1])=="Panamanian")){  #excluding ferns and aroids from Panamanian transects for comparisons
    Epiphytes_2<-Epiphytes_2[Epiphytes_2[,5]!="Araceae",]
    Epiphytes_2<-Epiphytes_2[Epiphytes_2[,5]!="Vittariaceae",]
    Epiphytes_2<-Epiphytes_2[Epiphytes_2[,5]!="Polypodiaceae",]
    Epiphytes_2<-Epiphytes_2[Epiphytes_2[,5]!="Aspleniaceae",]
  }
   if(nrow(Epiphytes_2)!=0){
     Ind_Transects[i,1]<-as.character(Epiphytes_2[1,1]) #Study_Site
     Ind_Transects[i,2]<- i  #Transect_ID
     Ind_Transects[i,3]<-sum(Epiphytes_2[,8])
     Ind_Transects[i,4]<-sum(Epiphytes_2[,8])/50
   }
   if(nrow(Epiphytes_2)==0){
     Ind_Transects[i,1]<-as.character(Trees_2[1,1]) #Study_Site
     Ind_Transects[i,2]<-i
     Ind_Transects[i,3]<-0
     Ind_Transects[i,4]<-0
   }
}
colnames (Ind_Transects)<-c("Study_Site", "Transect_ID", "Ind", "IndPerM2")
Ind_Transects<-as.data.frame(Ind_Transects)
Ind_Transects$Ind<-as.numeric(as.character(Ind_Transects$Ind))
Ind_Transects$IndPerM2<-as.numeric(as.character(Ind_Transects$IndPerM2))

#tests (Appendix Table S3):
responses=c("Ind","IndPerM2")
row.numbers=match(responses,names(Ind_Transects))

Heteroaov=list()
paircomp=list() #List letters indication pairwise comparions, letters arranged by height of variance
paircompalpha=list() #List letters indication pairwise comparions, letters arranged alphabetically
divnames=c("Brazilian_Core-Brazilian_Edge","Brazilian_Core-Panamanian","Brazilian_Edge-Panamanian")

for (i in 1:length(responses))
{
     Histdata<-cbind (Ind_Transects[,row.numbers[i]],as.character(Ind_Transects$Study_Site))
    colnames(Histdata)<-c(responses[i],"Study_Site")
    Histdata2<-as.data.frame(Histdata)
    Histdata2[,1]<-as.numeric(as.character(Histdata2[,1]))
    aov = aov(Histdata2[,1]~Study_Site, data=Histdata2)
    Heteroaov[[i]]<- glht(aov,mcp(Study_Site="Tukey") , vcov=vcovHC)
    paircomp[[i]]=cld(Heteroaov[[i]], level = 0.05, decreasing = T)

   pvals=summary(Heteroaov[[i]])$test$pvalues
   dif=pvals<0.05 #significance level
   names(dif)=divnames
   paircompalpha[[i]]=multcompLetters(dif)$Letters
}
paircompalpha #For Appendix Table S3


##Individuals not attached to branches (Appendix Table S3):
Epiphytes_1<-Epiphytes[which(is.na(Epiphytes[,4])),]
#Brazil core:
Epiphytes_2<-Epiphytes_1[Epiphytes_1[,1]=="Brazilian_Core",]
sum(Epiphytes_2[,8]) #total number
#adding zeros for the transects without epiphytes
nulltoAdd<-30-length(tapply(Epiphytes_2[,8], Epiphytes_2[,2], FUN = sum))
vectorSums<-c(tapply(Epiphytes_2[,8], Epiphytes_2[,2], FUN = sum),rep(0,nulltoAdd))
mean(vectorSums)
sd(vectorSums)
mean(vectorSums/50) #per transect per area (Appendix Table 3)
sd(vectorSums/50)#per transect per area (Appendix Table 3)

#edge:
Epiphytes_2<-Epiphytes_1[Epiphytes_1[,1]=="Brazilian_Edge",]
sum(Epiphytes_2[,8]) #total number
#adding zeros for the transects without epiphytes
nulltoAdd<-30-length(tapply(Epiphytes_2[,8], Epiphytes_2[,2], FUN = sum))
vectorSums<-c(tapply(Epiphytes_2[,8], Epiphytes_2[,2], FUN = sum),rep(0,nulltoAdd))
mean(vectorSums)
sd(vectorSums)
mean(vectorSums/50) #per transect per area (Appendix Table 3)
sd(vectorSums/50)#per transect per area (Appendix Table 3)

#Panama without ferns and aroids
Epiphytes_2<-Epiphytes_1[Epiphytes_1[,1]=="Panamanian",]
Epiphytes_2<-Epiphytes_2[Epiphytes_2[,5]!="Araceae",]
Epiphytes_2<-Epiphytes_2[Epiphytes_2[,5]!="Vittariaceae",]
Epiphytes_2<-Epiphytes_2[Epiphytes_2[,5]!="Polypodiaceae",]
Epiphytes_2<-Epiphytes_2[Epiphytes_2[,5]!="Aspleniaceae",]
sum(Epiphytes_2[,8]) #total number
#adding zeros for the transects without epiphytes
nulltoAdd<-36-length(tapply(Epiphytes_2[,8], Epiphytes_2[,2], FUN = sum))
vectorSums<-c(tapply(Epiphytes_2[,8], Epiphytes_2[,2], FUN = sum),rep(0,nulltoAdd))
mean(vectorSums)
sd(vectorSums)
mean(vectorSums/50) #per transect per area (Appendix Table 3)
sd(vectorSums/50)#per transect per area (Appendix Table 3)

#Panama
Epiphytes_2<-Epiphytes_1[Epiphytes_1[,1]=="Panamanian",]
sum(Epiphytes_2[,8]) #total number
#adding zeros for the transects without epiphytes
nulltoAdd<-36-length(tapply(Epiphytes_2[,8], Epiphytes_2[,2], FUN = sum))
vectorSums<-c(tapply(Epiphytes_2[,8], Epiphytes_2[,2], FUN = sum),rep(0,nulltoAdd))
mean(vectorSums)
sd(vectorSums)
mean(vectorSums/50) #per transect per area (Appendix Table 3)
sd(vectorSums/50)#per transect per area (Appendix Table 3)


#for the tests(Appendix Table S3):
Ind_Transects<-matrix(0,nrow=96, ncol=4)
for(i in 1:96){
  Trees_2<-Trees[Trees[,2]==i,]
  Epiphytes_2<-Epiphytes_1[Epiphytes_1[,2]==i,]
  if((nrow(Epiphytes_2)!=0)&&(as.character(Epiphytes_2[1,1])=="Panamanian")){  #excluding ferns and aroids from Panamanian transects for comparisons
    Epiphytes_2<-Epiphytes_2[Epiphytes_2[,5]!="Araceae",]
    Epiphytes_2<-Epiphytes_2[Epiphytes_2[,5]!="Vittariaceae",]
    Epiphytes_2<-Epiphytes_2[Epiphytes_2[,5]!="Polypodiaceae",]
    Epiphytes_2<-Epiphytes_2[Epiphytes_2[,5]!="Aspleniaceae",]
  }
   if(nrow(Epiphytes_2)!=0){
     Ind_Transects[i,1]<-as.character(Epiphytes_2[1,1]) #Study_Site
     Ind_Transects[i,2]<- i  #Transect_ID
     Ind_Transects[i,3]<-sum(Epiphytes_2[,8])
     Ind_Transects[i,4]<-sum(Epiphytes_2[,8])/50
   }
   if(nrow(Epiphytes_2)==0){
     Ind_Transects[i,1]<-as.character(Trees_2[1,1]) #Study_Site
     Ind_Transects[i,2]<-i
     Ind_Transects[i,3]<-0
     Ind_Transects[i,4]<-0
   }
}
colnames (Ind_Transects)<-c("Study_Site", "Transect_ID", "Ind", "IndPerM2")
Ind_Transects<-as.data.frame(Ind_Transects)
Ind_Transects$Ind<-as.numeric(as.character(Ind_Transects$Ind))
Ind_Transects$IndPerM2<-as.numeric(as.character(Ind_Transects$IndPerM2))

#tests (Appendix Table S3):
responses=c("Ind","IndPerM2")
row.numbers=match(responses,names(Ind_Transects))

Heteroaov=list()
paircomp=list() #List letters indication pairwise comparions, letters arranged by height of variance
paircompalpha=list() #List letters indication pairwise comparions, letters arranged alphabetically
divnames=c("Brazilian_Core-Brazilian_Edge","Brazilian_Core-Panamanian","Brazilian_Edge-Panamanian")

for (i in 1:length(responses))
{
     Histdata<-cbind (Ind_Transects[,row.numbers[i]],as.character(Ind_Transects$Study_Site))
    colnames(Histdata)<-c(responses[i],"Study_Site")
    Histdata2<-as.data.frame(Histdata)
    Histdata2[,1]<-as.numeric(as.character(Histdata2[,1]))
    aov = aov(Histdata2[,1]~Study_Site, data=Histdata2)
    Heteroaov[[i]]<- glht(aov,mcp(Study_Site="Tukey") , vcov=vcovHC)
    paircomp[[i]]=cld(Heteroaov[[i]], level = 0.05, decreasing = T)

   pvals=summary(Heteroaov[[i]])$test$pvalues
   dif=pvals<0.05 #significance level
   names(dif)=divnames
   paircompalpha[[i]]=multcompLetters(dif)$Letters
}
paircompalpha #For Appendix Table S3


##Adults not attached to branches (Appendix Table S3):
Epiphytes_0<-Epiphytes[which(is.na(Epiphytes[,4])),]
Epiphytes_1<-Epiphytes_0[Epiphytes_0[,7]=="Adult",]
#Brazil core:
Epiphytes_2<-Epiphytes_1[Epiphytes_1[,1]=="Brazilian_Core",]
sum(Epiphytes_2[,8]) #total number
#adding zeros for the transects without epiphytes
nulltoAdd<-30-length(tapply(Epiphytes_2[,8], Epiphytes_2[,2], FUN = sum))
vectorSums<-c(tapply(Epiphytes_2[,8], Epiphytes_2[,2], FUN = sum),rep(0,nulltoAdd))
mean(vectorSums)
sd(vectorSums)
mean(vectorSums/50) #per transect per area (Appendix Table 3)
sd(vectorSums/50)#per transect per area (Appendix Table 3)

#edge:
Epiphytes_2<-Epiphytes_1[Epiphytes_1[,1]=="Brazilian_Edge",]
sum(Epiphytes_2[,8]) #total number
#adding zeros for the transects without epiphytes
nulltoAdd<-30-length(tapply(Epiphytes_2[,8], Epiphytes_2[,2], FUN = sum))
vectorSums<-c(tapply(Epiphytes_2[,8], Epiphytes_2[,2], FUN = sum),rep(0,nulltoAdd))
mean(vectorSums)
sd(vectorSums)
mean(vectorSums/50) #per transect per area (Appendix Table 3)
sd(vectorSums/50)#per transect per area (Appendix Table 3)

#Panama without ferns and aroids
Epiphytes_2<-Epiphytes_1[Epiphytes_1[,1]=="Panamanian",]
Epiphytes_2<-Epiphytes_2[Epiphytes_2[,5]!="Araceae",]
Epiphytes_2<-Epiphytes_2[Epiphytes_2[,5]!="Vittariaceae",]
Epiphytes_2<-Epiphytes_2[Epiphytes_2[,5]!="Polypodiaceae",]
Epiphytes_2<-Epiphytes_2[Epiphytes_2[,5]!="Aspleniaceae",]
sum(Epiphytes_2[,8]) #total number
#adding zeros for the transects without epiphytes
nulltoAdd<-36-length(tapply(Epiphytes_2[,8], Epiphytes_2[,2], FUN = sum))
vectorSums<-c(tapply(Epiphytes_2[,8], Epiphytes_2[,2], FUN = sum),rep(0,nulltoAdd))
mean(vectorSums)
sd(vectorSums)
mean(vectorSums/50) #per transect per area (Appendix Table 3)
sd(vectorSums/50)#per transect per area (Appendix Table 3)

#Panama
Epiphytes_2<-Epiphytes_1[Epiphytes_1[,1]=="Panamanian",]
sum(Epiphytes_2[,8]) #total number
#adding zeros for the transects without epiphytes
nulltoAdd<-36-length(tapply(Epiphytes_2[,8], Epiphytes_2[,2], FUN = sum))
vectorSums<-c(tapply(Epiphytes_2[,8], Epiphytes_2[,2], FUN = sum),rep(0,nulltoAdd))
mean(vectorSums)
sd(vectorSums)
mean(vectorSums/50) #per transect per area (Appendix Table 3)
sd(vectorSums/50)#per transect per area (Appendix Table 3)

#for the tests(Appendix Table S3):
Ind_Transects<-matrix(0,nrow=96, ncol=4)
for(i in 1:96){
  Trees_2<-Trees[Trees[,2]==i,]
  Epiphytes_2<-Epiphytes_1[Epiphytes_1[,2]==i,]
  if((nrow(Epiphytes_2)!=0)&&(as.character(Epiphytes_2[1,1])=="Panamanian")){  #excluding ferns and aroids from Panamanian transects for comparisons
    Epiphytes_2<-Epiphytes_2[Epiphytes_2[,5]!="Araceae",]
    Epiphytes_2<-Epiphytes_2[Epiphytes_2[,5]!="Vittariaceae",]
    Epiphytes_2<-Epiphytes_2[Epiphytes_2[,5]!="Polypodiaceae",]
    Epiphytes_2<-Epiphytes_2[Epiphytes_2[,5]!="Aspleniaceae",]
  }
   if(nrow(Epiphytes_2)!=0){
     Ind_Transects[i,1]<-as.character(Epiphytes_2[1,1]) #Study_Site
     Ind_Transects[i,2]<- i  #Transect_ID
     Ind_Transects[i,3]<-sum(Epiphytes_2[,8])
     Ind_Transects[i,4]<-sum(Epiphytes_2[,8])/50
   }
   if(nrow(Epiphytes_2)==0){
     Ind_Transects[i,1]<-as.character(Trees_2[1,1]) #Study_Site
     Ind_Transects[i,2]<-i
     Ind_Transects[i,3]<-0
     Ind_Transects[i,4]<-0
   }
}
colnames (Ind_Transects)<-c("Study_Site", "Transect_ID", "Ind", "IndPerM2")
Ind_Transects<-as.data.frame(Ind_Transects)
Ind_Transects$Ind<-as.numeric(as.character(Ind_Transects$Ind))
Ind_Transects$IndPerM2<-as.numeric(as.character(Ind_Transects$IndPerM2))

#tests (Appendix Table S3):
responses=c("Ind","IndPerM2")
row.numbers=match(responses,names(Ind_Transects))

Heteroaov=list()
paircomp=list() #List letters indication pairwise comparions, letters arranged by height of variance
paircompalpha=list() #List letters indication pairwise comparions, letters arranged alphabetically
divnames=c("Brazilian_Core-Brazilian_Edge","Brazilian_Core-Panamanian","Brazilian_Edge-Panamanian")

for (i in 1:length(responses))
{
     Histdata<-cbind (Ind_Transects[,row.numbers[i]],as.character(Ind_Transects$Study_Site))
    colnames(Histdata)<-c(responses[i],"Study_Site")
    Histdata2<-as.data.frame(Histdata)
    Histdata2[,1]<-as.numeric(as.character(Histdata2[,1]))
    aov = aov(Histdata2[,1]~Study_Site, data=Histdata2)
    Heteroaov[[i]]<- glht(aov,mcp(Study_Site="Tukey") , vcov=vcovHC)
    paircomp[[i]]=cld(Heteroaov[[i]], level = 0.05, decreasing = T)

   pvals=summary(Heteroaov[[i]])$test$pvalues
   dif=pvals<0.05 #significance level
   names(dif)=divnames
   paircompalpha[[i]]=multcompLetters(dif)$Letters
}
paircompalpha #For Appendix Table S3


##Individuals attached to branches:
Epiphytes_1<-Epiphytes[-which(is.na(Epiphytes[,4])),]
#Brazil core:
Epiphytes_2<-Epiphytes_1[Epiphytes_1[,1]=="Brazilian_Core",]
sum(Epiphytes_2[,8]) #total number
#adding zeros for the transects without epiphytes
nulltoAdd<-30-length(tapply(Epiphytes_2[,8], Epiphytes_2[,2], FUN = sum))
vectorSums<-c(tapply(Epiphytes_2[,8], Epiphytes_2[,2], FUN = sum),rep(0,nulltoAdd))
mean(vectorSums)
sd(vectorSums)
mean(vectorSums/50) #per transect per area (Appendix Table 3)
sd(vectorSums/50)#per transect per area (Appendix Table 3)
#per transect per branch:
Branches_2<-Branches[Branches[,1]=="Brazilian_Core",]
vectorBranches<-tapply(Branches_2[,4], Branches_2[,2], FUN = sum)
mean(vectorSums/vectorBranches)
sd(vectorSums/vectorBranches)

#edge:
Epiphytes_2<-Epiphytes_1[Epiphytes_1[,1]=="Brazilian_Edge",]
sum(Epiphytes_2[,8]) #total number
#adding zeros for the transects without epiphytes
nulltoAdd<-30-length(tapply(Epiphytes_2[,8], Epiphytes_2[,2], FUN = sum))
vectorSums<-c(tapply(Epiphytes_2[,8], Epiphytes_2[,2], FUN = sum),rep(0,nulltoAdd))
mean(vectorSums)
sd(vectorSums)
mean(vectorSums/50) #per transect per area (Appendix Table 3)
sd(vectorSums/50)#per transect per area (Appendix Table 3)
#per transect per branch:
Branches_2<-Branches[Branches[,1]=="Brazilian_Edge",]
vectorBranches<-tapply(Branches_2[,4], Branches_2[,2], FUN = sum)
mean(vectorSums/vectorBranches)
sd(vectorSums/vectorBranches)

#Panama without ferns and aroids
Epiphytes_2<-Epiphytes_1[Epiphytes_1[,1]=="Panamanian",]
Epiphytes_2<-Epiphytes_2[Epiphytes_2[,5]!="Araceae",]
Epiphytes_2<-Epiphytes_2[Epiphytes_2[,5]!="Vittariaceae",]
Epiphytes_2<-Epiphytes_2[Epiphytes_2[,5]!="Polypodiaceae",]
Epiphytes_2<-Epiphytes_2[Epiphytes_2[,5]!="Aspleniaceae",]
sum(Epiphytes_2[,8]) #total number
#adding zeros for the transects without epiphytes
nulltoAdd<-36-length(tapply(Epiphytes_2[,8], Epiphytes_2[,2], FUN = sum))
vectorSums<-c(tapply(Epiphytes_2[,8], Epiphytes_2[,2], FUN = sum),rep(0,nulltoAdd))
mean(vectorSums)
sd(vectorSums)
mean(vectorSums/50) #per transect per area (Appendix Table 3)
sd(vectorSums/50)#per transect per area (Appendix Table 3)
#per transect per branch:
Branches_2<-Branches[Branches[,1]=="Panamanian",]
vectorBranches<-tapply(Branches_2[,4], Branches_2[,2], FUN = sum)
mean(vectorSums/vectorBranches)
sd(vectorSums/vectorBranches)

#Panama
Epiphytes_2<-Epiphytes_1[Epiphytes_1[,1]=="Panamanian",]
sum(Epiphytes_2[,8]) #total number
#adding zeros for the transects without epiphytes
nulltoAdd<-36-length(tapply(Epiphytes_2[,8], Epiphytes_2[,2], FUN = sum))
vectorSums<-c(tapply(Epiphytes_2[,8], Epiphytes_2[,2], FUN = sum),rep(0,nulltoAdd))
mean(vectorSums)
sd(vectorSums)
mean(vectorSums/50) #per transect per area (Appendix Table 3)
sd(vectorSums/50)#per transect per area (Appendix Table 3)
#per transect per branch:
Branches_2<-Branches[Branches[,1]=="Panamanian",]
vectorBranches<-tapply(Branches_2[,4], Branches_2[,2], FUN = sum)
mean(vectorSums/vectorBranches)
sd(vectorSums/vectorBranches)


#for the tests:
Ind_Transects<-matrix(0,nrow=96, ncol=5)
for(i in 1:96){
  Trees_2<-Trees[Trees[,2]==i,]
  Epiphytes_2<-Epiphytes_1[Epiphytes_1[,2]==i,]
  Branches_2<-Branches[Branches[,2]==i,]
  if((nrow(Epiphytes_2)!=0)&&(as.character(Epiphytes_2[1,1])=="Panamanian")){  #excluding ferns and aroids from Panamanian transects for comparisons
    Epiphytes_2<-Epiphytes_2[Epiphytes_2[,5]!="Araceae",]
    Epiphytes_2<-Epiphytes_2[Epiphytes_2[,5]!="Vittariaceae",]
    Epiphytes_2<-Epiphytes_2[Epiphytes_2[,5]!="Polypodiaceae",]
    Epiphytes_2<-Epiphytes_2[Epiphytes_2[,5]!="Aspleniaceae",]
  }
   if(nrow(Epiphytes_2)!=0){
     Ind_Transects[i,1]<-as.character(Epiphytes_2[1,1]) #Study_Site
     Ind_Transects[i,2]<- i  #Transect_ID
     Ind_Transects[i,3]<-sum(Epiphytes_2[,8])
     Ind_Transects[i,4]<-sum(Epiphytes_2[,8])/50
     Ind_Transects[i,5]<-sum(Epiphytes_2[,8])/sum(Branches_2[,4])
   }
   if(nrow(Epiphytes_2)==0){
     Ind_Transects[i,1]<-as.character(Trees_2[1,1]) #Study_Site
     Ind_Transects[i,2]<-i
     Ind_Transects[i,3:5]<-0
   }
}
colnames (Ind_Transects)<-c("Study_Site", "Transect_ID", "Ind", "IndPerM2", "IndPerBranch")
Ind_Transects<-as.data.frame(Ind_Transects)
Ind_Transects[which(is.na(Ind_Transects[,1])),1]<-"Panamanian" #Transect without epiphytes and tree trunks
Ind_Transects$Ind<-as.numeric(as.character(Ind_Transects$Ind))
Ind_Transects$IndPerM2<-as.numeric(as.character(Ind_Transects$IndPerM2))
Ind_Transects$IndPerBranch<-as.numeric(as.character(Ind_Transects$IndPerBranch))

#tests:
responses=c("Ind","IndPerM2","IndPerBranch")
row.numbers=match(responses,names(Ind_Transects))

Heteroaov=list()
paircomp=list() #List letters indication pairwise comparions, letters arranged by height of variance
paircompalpha=list() #List letters indication pairwise comparions, letters arranged alphabetically
divnames=c("Brazilian_Core-Brazilian_Edge","Brazilian_Core-Panamanian","Brazilian_Edge-Panamanian")

for (i in 1:length(responses))
{
     Histdata<-cbind (Ind_Transects[,row.numbers[i]],as.character(Ind_Transects$Study_Site))
    colnames(Histdata)<-c(responses[i],"Study_Site")
    Histdata2<-as.data.frame(Histdata)
    Histdata2[,1]<-as.numeric(as.character(Histdata2[,1]))
    aov = aov(Histdata2[,1]~Study_Site, data=Histdata2)
    Heteroaov[[i]]<- glht(aov,mcp(Study_Site="Tukey") , vcov=vcovHC)
    paircomp[[i]]=cld(Heteroaov[[i]], level = 0.05, decreasing = T)

   pvals=summary(Heteroaov[[i]])$test$pvalues
   dif=pvals<0.05 #significance level
   names(dif)=divnames
   paircompalpha[[i]]=multcompLetters(dif)$Letters
}
paircompalpha


##Adults attached to branches (for Appendix Table S3):
Epiphytes_0<-Epiphytes[-which(is.na(Epiphytes[,4])),]
Epiphytes_1<-Epiphytes_0[Epiphytes_0[,7]=="Adult",]
#Brazil core:
Epiphytes_2<-Epiphytes_1[Epiphytes_1[,1]=="Brazilian_Core",]
sum(Epiphytes_2[,8]) #total number
#adding zeros for the transects without epiphytes
nulltoAdd<-30-length(tapply(Epiphytes_2[,8], Epiphytes_2[,2], FUN = sum))
vectorSums<-c(tapply(Epiphytes_2[,8], Epiphytes_2[,2], FUN = sum),rep(0,nulltoAdd))
mean(vectorSums)
sd(vectorSums)
mean(vectorSums/50) #per transect per area (Appendix Table 3)
sd(vectorSums/50)#per transect per area (Appendix Table 3)
#per transect per branch:
Branches_2<-Branches[Branches[,1]=="Brazilian_Core",]
vectorBranches<-tapply(Branches_2[,4], Branches_2[,2], FUN = sum)
mean(vectorSums/vectorBranches)
sd(vectorSums/vectorBranches)

#edge:
Epiphytes_2<-Epiphytes_1[Epiphytes_1[,1]=="Brazilian_Edge",]
sum(Epiphytes_2[,8]) #total number
#adding zeros for the transects without epiphytes
nulltoAdd<-30-length(tapply(Epiphytes_2[,8], Epiphytes_2[,2], FUN = sum))
vectorSums<-c(tapply(Epiphytes_2[,8], Epiphytes_2[,2], FUN = sum),rep(0,nulltoAdd))
mean(vectorSums)
sd(vectorSums)
mean(vectorSums/50) #per transect per area (Appendix Table 3)
sd(vectorSums/50)#per transect per area (Appendix Table 3)
#per transect per branch:
Branches_2<-Branches[Branches[,1]=="Brazilian_Edge",]
vectorBranches<-tapply(Branches_2[,4], Branches_2[,2], FUN = sum)
mean(vectorSums/vectorBranches)
sd(vectorSums/vectorBranches)

#Panama without ferns and aroids
Epiphytes_2<-Epiphytes_1[Epiphytes_1[,1]=="Panamanian",]
Epiphytes_2<-Epiphytes_2[Epiphytes_2[,5]!="Araceae",]
Epiphytes_2<-Epiphytes_2[Epiphytes_2[,5]!="Vittariaceae",]
Epiphytes_2<-Epiphytes_2[Epiphytes_2[,5]!="Polypodiaceae",]
Epiphytes_2<-Epiphytes_2[Epiphytes_2[,5]!="Aspleniaceae",]
sum(Epiphytes_2[,8]) #total number
#adding zeros for the transects without epiphytes
nulltoAdd<-36-length(tapply(Epiphytes_2[,8], Epiphytes_2[,2], FUN = sum))
vectorSums<-c(tapply(Epiphytes_2[,8], Epiphytes_2[,2], FUN = sum),rep(0,nulltoAdd))
mean(vectorSums)
sd(vectorSums)
mean(vectorSums/50) #per transect per area (Appendix Table 3)
sd(vectorSums/50)#per transect per area (Appendix Table 3)
#per transect per branch:
Branches_2<-Branches[Branches[,1]=="Panamanian",]
vectorBranches<-tapply(Branches_2[,4], Branches_2[,2], FUN = sum)
mean(vectorSums/vectorBranches)
sd(vectorSums/vectorBranches)

#Panama
Epiphytes_2<-Epiphytes_1[Epiphytes_1[,1]=="Panamanian",]
sum(Epiphytes_2[,8]) #total number
#adding zeros for the transects without epiphytes
nulltoAdd<-36-length(tapply(Epiphytes_2[,8], Epiphytes_2[,2], FUN = sum))
vectorSums<-c(tapply(Epiphytes_2[,8], Epiphytes_2[,2], FUN = sum),rep(0,nulltoAdd))
mean(vectorSums)
sd(vectorSums)
mean(vectorSums/50) #per transect per area (Appendix Table 3)
sd(vectorSums/50)#per transect per area (Appendix Table 3)
#per transect per branch:
Branches_2<-Branches[Branches[,1]=="Panamanian",]
vectorBranches<-tapply(Branches_2[,4], Branches_2[,2], FUN = sum)
mean(vectorSums/vectorBranches)
sd(vectorSums/vectorBranches)


#for the tests(Appendix Table S3):
Ind_Transects<-matrix(0,nrow=96, ncol=5)
for(i in 1:96){
  Trees_2<-Trees[Trees[,2]==i,]
  Epiphytes_2<-Epiphytes_1[Epiphytes_1[,2]==i,]
  Branches_2<-Branches[Branches[,2]==i,]
  if((nrow(Epiphytes_2)!=0)&&(as.character(Epiphytes_2[1,1])=="Panamanian")){  #excluding ferns and aroids from Panamanian transects for comparisons
    Epiphytes_2<-Epiphytes_2[Epiphytes_2[,5]!="Araceae",]
    Epiphytes_2<-Epiphytes_2[Epiphytes_2[,5]!="Vittariaceae",]
    Epiphytes_2<-Epiphytes_2[Epiphytes_2[,5]!="Polypodiaceae",]
    Epiphytes_2<-Epiphytes_2[Epiphytes_2[,5]!="Aspleniaceae",]
  }
   if(nrow(Epiphytes_2)!=0){
     Ind_Transects[i,1]<-as.character(Epiphytes_2[1,1]) #Study_Site
     Ind_Transects[i,2]<- i  #Transect_ID
     Ind_Transects[i,3]<-sum(Epiphytes_2[,8])
     Ind_Transects[i,4]<-sum(Epiphytes_2[,8])/50
     Ind_Transects[i,5]<-sum(Epiphytes_2[,8])/sum(Branches_2[,4])
   }
   if(nrow(Epiphytes_2)==0){
     Ind_Transects[i,1]<-as.character(Trees_2[1,1]) #Study_Site
     Ind_Transects[i,2]<-i
     Ind_Transects[i,3:5]<-0
   }
}
colnames (Ind_Transects)<-c("Study_Site", "Transect_ID", "Ind", "IndPerM2", "IndPerBranch")
Ind_Transects<-as.data.frame(Ind_Transects)
Ind_Transects[which(is.na(Ind_Transects[,1])),1]<-"Panamanian" #Transect without epiphytes and tree trunks
Ind_Transects$Ind<-as.numeric(as.character(Ind_Transects$Ind))
Ind_Transects$IndPerM2<-as.numeric(as.character(Ind_Transects$IndPerM2))
Ind_Transects$IndPerBranch<-as.numeric(as.character(Ind_Transects$IndPerBranch))

#tests (Appendix Table S3):
responses=c("Ind","IndPerM2","IndPerBranch")
row.numbers=match(responses,names(Ind_Transects))

Heteroaov=list()
paircomp=list() #List letters indication pairwise comparions, letters arranged by height of variance
paircompalpha=list() #List letters indication pairwise comparions, letters arranged alphabetically
divnames=c("Brazilian_Core-Brazilian_Edge","Brazilian_Core-Panamanian","Brazilian_Edge-Panamanian")

for (i in 1:length(responses))
{
     Histdata<-cbind (Ind_Transects[,row.numbers[i]],as.character(Ind_Transects$Study_Site))
    colnames(Histdata)<-c(responses[i],"Study_Site")
    Histdata2<-as.data.frame(Histdata)
    Histdata2[,1]<-as.numeric(as.character(Histdata2[,1]))
    aov = aov(Histdata2[,1]~Study_Site, data=Histdata2)
    Heteroaov[[i]]<- glht(aov,mcp(Study_Site="Tukey") , vcov=vcovHC)
    paircomp[[i]]=cld(Heteroaov[[i]], level = 0.05, decreasing = T)

   pvals=summary(Heteroaov[[i]])$test$pvalues
   dif=pvals<0.05 #significance level
   names(dif)=divnames
   paircompalpha[[i]]=multcompLetters(dif)$Letters
}
paircompalpha #For Appendix Table S3


##Species:
#Brazil core:
Epiphytes_2<-Epiphytes[Epiphytes[,1]=="Brazilian_Core",]
length(levels(as.factor(as.character(Epiphytes_2[,6])))) #total number
#edge:
Epiphytes_2<-Epiphytes[Epiphytes[,1]=="Brazilian_Edge",]
length(levels(as.factor(as.character(Epiphytes_2[,6])))) #total number
#Panama without ferns and aroids
Epiphytes_2<-Epiphytes[Epiphytes[,1]=="Panamanian",]
Epiphytes_2<-Epiphytes_2[Epiphytes_2[,5]!="Araceae",]
Epiphytes_2<-Epiphytes_2[Epiphytes_2[,5]!="Vittariaceae",]
Epiphytes_2<-Epiphytes_2[Epiphytes_2[,5]!="Polypodiaceae",]
Epiphytes_2<-Epiphytes_2[Epiphytes_2[,5]!="Aspleniaceae",]
length(levels(as.factor(as.character(Epiphytes_2[,6])))) #total number
#Panama
Epiphytes_2<-Epiphytes[Epiphytes[,1]=="Panamanian",]
length(levels(as.factor(as.character(Epiphytes_2[,6])))) #total number

#for tests, means and sd:
Sp_Transects<-matrix(0,nrow=96, ncol=4)
for(i in 1:96){
   Trees_2<-Trees[Trees[,2]==i,]
   Epiphytes_2<-Epiphytes[Epiphytes[,2]==i,]
   if((nrow(Epiphytes_2)!=0)&&(as.character(Epiphytes_2[1,1])=="Panamanian")){  #excluding ferns and aroids from Panamanian transects for comparisons
    Epiphytes_2<-Epiphytes_2[Epiphytes_2[,5]!="Araceae",]
    Epiphytes_2<-Epiphytes_2[Epiphytes_2[,5]!="Vittariaceae",]
    Epiphytes_2<-Epiphytes_2[Epiphytes_2[,5]!="Polypodiaceae",]
    Epiphytes_2<-Epiphytes_2[Epiphytes_2[,5]!="Aspleniaceae",]
   }
   if(nrow(Epiphytes_2)!=0){
     Sp_Transects[i,1]<-as.character(Epiphytes_2[1,1]) #Study_Site
     Sp_Transects[i,2]<-i  #Transect_ID
     Sp_Transects[i,3]<-length(levels(as.factor(as.character(Epiphytes_2[,6]))))
     Sp_Transects[i,4]<-length(levels(as.factor(as.character(Epiphytes_2[,6])))) /50
   }
   if(nrow(Epiphytes_2)==0){
     Sp_Transects[i,1]<-as.character(Trees_2[1,1]) #Study_Site
     Sp_Transects[i,2]<-i
     Sp_Transects[i,3]<-0
     Sp_Transects[i,4]<-0
   }
}
colnames (Sp_Transects)<-c("Study_Site", "Transect_ID", "Sp", "SpPerM2")
Sp_Transects<-as.data.frame(Sp_Transects)
Sp_Transects[which(is.na(Sp_Transects[,1])),1]<-"Panamanian" #Transect without epiphytes and tree trunks
Sp_Transects$Sp<-as.numeric(as.character(Sp_Transects$Sp))
Sp_Transects$SpPerM2<-as.numeric(as.character(Sp_Transects$SpPerM2))

#tests:
responses=c("Sp","SpPerM2")
yAxisLabels=c("Number of species","Number of species per m2")
row.numbers=match(responses,names(Sp_Transects))

Heteroaov=list()
paircomp=list() #List letters indication pairwise comparions, letters arranged by height of variance
paircompalpha=list() #List letters indication pairwise comparions, letters arranged alphabetically
divnames=c("Brazilian_Core-Brazilian_Edge","Brazilian_Core-Panamanian","Brazilian_Edge-Panamanian")

for (i in 1:length(responses))
{
     Histdata<-cbind (Sp_Transects[,row.numbers[i]],as.character(Sp_Transects$Study_Site))
    colnames(Histdata)<-c(responses[i],"Study_Site")
    Histdata2<-as.data.frame(Histdata)
    Histdata2[,1]<-as.numeric(as.character(Histdata2[,1]))
    aov = aov(Histdata2[,1]~Study_Site, data=Histdata2)
    Heteroaov[[i]]<- glht(aov,mcp(Study_Site="Tukey") , vcov=vcovHC)
    paircomp[[i]]=cld(Heteroaov[[i]], level = 0.05, decreasing = T)

   pvals=summary(Heteroaov[[i]])$test$pvalues
   dif=pvals<0.05 #significance level
   names(dif)=divnames
   paircompalpha[[i]]=multcompLetters(dif)$Letters
}
paircompalpha #For Appendix Table S3

#
Sp_Transects_2<-Sp_Transects[Sp_Transects[,1]=="Brazilian_Core",]
mean(Sp_Transects_2[,ncol(Sp_Transects_2)-1])
sd(Sp_Transects_2[,ncol(Sp_Transects_2)-1])
mean(Sp_Transects_2[,ncol(Sp_Transects_2)])
sd(Sp_Transects_2[,ncol(Sp_Transects_2)])
#
Sp_Transects_2<-Sp_Transects[Sp_Transects[,1]=="Brazilian_Edge",]
mean(Sp_Transects_2[,ncol(Sp_Transects_2)-1])
sd(Sp_Transects_2[,ncol(Sp_Transects_2)-1])
mean(Sp_Transects_2[,ncol(Sp_Transects_2)])
sd(Sp_Transects_2[,ncol(Sp_Transects_2)])
#
Sp_Transects_2<-Sp_Transects[Sp_Transects[,1]=="Panamanian",]
mean(Sp_Transects_2[,ncol(Sp_Transects_2)-1])
sd(Sp_Transects_2[,ncol(Sp_Transects_2)-1])
mean(Sp_Transects_2[,ncol(Sp_Transects_2)])
sd(Sp_Transects_2[,ncol(Sp_Transects_2)])

#for all species of Panamanian transects
Sp_Transects<-matrix(0,nrow=96, ncol=4)
for(i in 1:96){
   Trees_2<-Trees[Trees[,2]==i,]
   Epiphytes_2<-Epiphytes[Epiphytes[,2]==i,]
   if(nrow(Epiphytes_2)!=0){
     Sp_Transects[i,1]<-as.character(Epiphytes_2[1,1]) #Study_Site
     Sp_Transects[i,2]<-i  #Transect_ID
     Sp_Transects[i,3]<-length(levels(as.factor(as.character(Epiphytes_2[,6]))))
     Sp_Transects[i,4]<-length(levels(as.factor(as.character(Epiphytes_2[,6])))) /50
   }
   if(nrow(Epiphytes_2)==0){
     Sp_Transects[i,1]<-as.character(Trees_2[1,1]) #Study_Site
     Sp_Transects[i,2]<-i
     Sp_Transects[i,3]<-0
     Sp_Transects[i,4]<-0
   }
}
colnames (Sp_Transects)<-c("Study_Site", "Transect_ID", "Sp", "SpPerM2")
Sp_Transects<-as.data.frame(Sp_Transects)
Sp_Transects$Sp<-as.numeric(as.character(Sp_Transects$Sp))
Sp_Transects$SpPerM2<-as.numeric(as.character(Sp_Transects$SpPerM2))
Sp_Transects_2<-Sp_Transects[Sp_Transects[,1]=="Panamanian",]
mean(Sp_Transects_2[,ncol(Sp_Transects_2)-1])
sd(Sp_Transects_2[,ncol(Sp_Transects_2)-1])
mean(Sp_Transects_2[,ncol(Sp_Transects_2)])
sd(Sp_Transects_2[,ncol(Sp_Transects_2)])


##Species (only adult individuals):
Epiphytes_1<-Epiphytes[Epiphytes[,7]=="Adult",]
 #Brazil core:
Epiphytes_2<-Epiphytes_1[Epiphytes_1[,1]=="Brazilian_Core",]
length(levels(as.factor(as.character(Epiphytes_2[,6])))) #total number
#edge:
Epiphytes_2<-Epiphytes_1[Epiphytes_1[,1]=="Brazilian_Edge",]
length(levels(as.factor(as.character(Epiphytes_2[,6])))) #total number
#Panama without ferns and aroids
Epiphytes_2<-Epiphytes_1[Epiphytes_1[,1]=="Panamanian",]
Epiphytes_2<-Epiphytes_2[Epiphytes_2[,5]!="Araceae",]
Epiphytes_2<-Epiphytes_2[Epiphytes_2[,5]!="Vittariaceae",]
Epiphytes_2<-Epiphytes_2[Epiphytes_2[,5]!="Polypodiaceae",]
Epiphytes_2<-Epiphytes_2[Epiphytes_2[,5]!="Aspleniaceae",]
length(levels(as.factor(as.character(Epiphytes_2[,6])))) #total number
#Panama
Epiphytes_2<-Epiphytes_1[Epiphytes_1[,1]=="Panamanian",]
length(levels(as.factor(as.character(Epiphytes_2[,6])))) #total number

#for tests, means and sd:
Sp_Transects<-matrix(0,nrow=96, ncol=4)
for(i in 1:96){
   Trees_2<-Trees[Trees[,2]==i,]
   Epiphytes_2<-Epiphytes_1[Epiphytes_1[,2]==i,]
   if((nrow(Epiphytes_2)!=0)&&(as.character(Epiphytes_2[1,1])=="Panamanian")){  #excluding ferns and aroids from Panamanian transects for comparisons
    Epiphytes_2<-Epiphytes_2[Epiphytes_2[,5]!="Araceae",]
    Epiphytes_2<-Epiphytes_2[Epiphytes_2[,5]!="Vittariaceae",]
    Epiphytes_2<-Epiphytes_2[Epiphytes_2[,5]!="Polypodiaceae",]
    Epiphytes_2<-Epiphytes_2[Epiphytes_2[,5]!="Aspleniaceae",]
   }
   if(nrow(Epiphytes_2)!=0){
     Sp_Transects[i,1]<-as.character(Epiphytes_2[1,1]) #Study_Site
     Sp_Transects[i,2]<-i  #Transect_ID
     Sp_Transects[i,3]<-length(levels(as.factor(as.character(Epiphytes_2[,6]))))
     Sp_Transects[i,4]<-length(levels(as.factor(as.character(Epiphytes_2[,6])))) /50
   }
   if(nrow(Epiphytes_2)==0){
     Sp_Transects[i,1]<-as.character(Trees_2[1,1]) #Study_Site
     Sp_Transects[i,2]<-i
     Sp_Transects[i,3]<-0
     Sp_Transects[i,4]<-0
   }
}
colnames (Sp_Transects)<-c("Study_Site", "Transect_ID", "Sp", "SpPerM2")
Sp_Transects<-as.data.frame(Sp_Transects)
Sp_Transects[which(is.na(Sp_Transects[,1])),1]<-"Panamanian" #Transect without epiphytes and tree trunks
Sp_Transects$Sp<-as.numeric(as.character(Sp_Transects$Sp))
Sp_Transects$SpPerM2<-as.numeric(as.character(Sp_Transects$SpPerM2))

#tests:
responses=c("Sp","SpPerM2")
yAxisLabels=c("Number of species","Number of species per m2")
row.numbers=match(responses,names(Sp_Transects))

Heteroaov=list()
paircomp=list() #List letters indication pairwise comparions, letters arranged by height of variance
paircompalpha=list() #List letters indication pairwise comparions, letters arranged alphabetically
divnames=c("Brazilian_Core-Brazilian_Edge","Brazilian_Core-Panamanian","Brazilian_Edge-Panamanian")

for (i in 1:length(responses))
{
     Histdata<-cbind (Sp_Transects[,row.numbers[i]],as.character(Sp_Transects$Study_Site))
    colnames(Histdata)<-c(responses[i],"Study_Site")
    Histdata2<-as.data.frame(Histdata)
    Histdata2[,1]<-as.numeric(as.character(Histdata2[,1]))
    aov = aov(Histdata2[,1]~Study_Site, data=Histdata2)
    Heteroaov[[i]]<- glht(aov,mcp(Study_Site="Tukey") , vcov=vcovHC)
    paircomp[[i]]=cld(Heteroaov[[i]], level = 0.05, decreasing = T)

   pvals=summary(Heteroaov[[i]])$test$pvalues
   dif=pvals<0.05 #significance level
   names(dif)=divnames
   paircompalpha[[i]]=multcompLetters(dif)$Letters
}
paircompalpha #For Appendix Table S3

#
Sp_Transects_2<-Sp_Transects[Sp_Transects[,1]=="Brazilian_Core",]
mean(Sp_Transects_2[,ncol(Sp_Transects_2)-1])
sd(Sp_Transects_2[,ncol(Sp_Transects_2)-1])
mean(Sp_Transects_2[,ncol(Sp_Transects_2)])
sd(Sp_Transects_2[,ncol(Sp_Transects_2)])
#
Sp_Transects_2<-Sp_Transects[Sp_Transects[,1]=="Brazilian_Edge",]
mean(Sp_Transects_2[,ncol(Sp_Transects_2)-1])
sd(Sp_Transects_2[,ncol(Sp_Transects_2)-1])
mean(Sp_Transects_2[,ncol(Sp_Transects_2)])
sd(Sp_Transects_2[,ncol(Sp_Transects_2)])
#
Sp_Transects_2<-Sp_Transects[Sp_Transects[,1]=="Panamanian",]
mean(Sp_Transects_2[,ncol(Sp_Transects_2)-1])
sd(Sp_Transects_2[,ncol(Sp_Transects_2)-1])
mean(Sp_Transects_2[,ncol(Sp_Transects_2)])
sd(Sp_Transects_2[,ncol(Sp_Transects_2)])

#for all species of Panamanian transects
Sp_Transects<-matrix(0,nrow=96, ncol=4)
for(i in 1:96){
   Trees_2<-Trees[Trees[,2]==i,]
   Epiphytes_2<-Epiphytes_1[Epiphytes_1[,2]==i,]
   if(nrow(Epiphytes_2)!=0){
     Sp_Transects[i,1]<-as.character(Epiphytes_2[1,1]) #Study_Site
     Sp_Transects[i,2]<-i  #Transect_ID
     Sp_Transects[i,3]<-length(levels(as.factor(as.character(Epiphytes_2[,6]))))
     Sp_Transects[i,4]<-length(levels(as.factor(as.character(Epiphytes_2[,6])))) /50
   }
   if(nrow(Epiphytes_2)==0){
     Sp_Transects[i,1]<-as.character(Trees_2[1,1]) #Study_Site
     Sp_Transects[i,2]<-i
     Sp_Transects[i,3]<-0
     Sp_Transects[i,4]<-0
   }
}
colnames (Sp_Transects)<-c("Study_Site", "Transect_ID", "Sp", "SpPerM2")
Sp_Transects<-as.data.frame(Sp_Transects)
Sp_Transects$Sp<-as.numeric(as.character(Sp_Transects$Sp))
Sp_Transects$SpPerM2<-as.numeric(as.character(Sp_Transects$SpPerM2))
Sp_Transects_2<-Sp_Transects[Sp_Transects[,1]=="Panamanian",]
mean(Sp_Transects_2[,ncol(Sp_Transects_2)-1])
sd(Sp_Transects_2[,ncol(Sp_Transects_2)-1])
mean(Sp_Transects_2[,ncol(Sp_Transects_2)])
sd(Sp_Transects_2[,ncol(Sp_Transects_2)])


##Species non-attached to branches (Appendix Table S3):
Epiphytes_1<-Epiphytes[which(is.na(Epiphytes[,4])),]
 #Brazil core:
Epiphytes_2<-Epiphytes_1[Epiphytes_1[,1]=="Brazilian_Core",]
length(levels(as.factor(as.character(Epiphytes_2[,6])))) #total number
#edge:
Epiphytes_2<-Epiphytes_1[Epiphytes_1[,1]=="Brazilian_Edge",]
length(levels(as.factor(as.character(Epiphytes_2[,6])))) #total number
#Panama without ferns and aroids
Epiphytes_2<-Epiphytes_1[Epiphytes_1[,1]=="Panamanian",]
Epiphytes_2<-Epiphytes_2[Epiphytes_2[,5]!="Araceae",]
Epiphytes_2<-Epiphytes_2[Epiphytes_2[,5]!="Vittariaceae",]
Epiphytes_2<-Epiphytes_2[Epiphytes_2[,5]!="Polypodiaceae",]
Epiphytes_2<-Epiphytes_2[Epiphytes_2[,5]!="Aspleniaceae",]
length(levels(as.factor(as.character(Epiphytes_2[,6])))) #total number
#Panama
Epiphytes_2<-Epiphytes_1[Epiphytes_1[,1]=="Panamanian",]
length(levels(as.factor(as.character(Epiphytes_2[,6])))) #total number

#for tests, means and sd:
Sp_Transects<-matrix(0,nrow=96, ncol=4)
for(i in 1:96){
   Trees_2<-Trees[Trees[,2]==i,]
   Epiphytes_2<-Epiphytes_1[Epiphytes_1[,2]==i,]
   if((nrow(Epiphytes_2)!=0)&&(as.character(Epiphytes_2[1,1])=="Panamanian")){  #excluding ferns and aroids from Panamanian transects for comparisons
    Epiphytes_2<-Epiphytes_2[Epiphytes_2[,5]!="Araceae",]
    Epiphytes_2<-Epiphytes_2[Epiphytes_2[,5]!="Vittariaceae",]
    Epiphytes_2<-Epiphytes_2[Epiphytes_2[,5]!="Polypodiaceae",]
    Epiphytes_2<-Epiphytes_2[Epiphytes_2[,5]!="Aspleniaceae",]
   }
   if(nrow(Epiphytes_2)!=0){
     Sp_Transects[i,1]<-as.character(Epiphytes_2[1,1]) #Study_Site
     Sp_Transects[i,2]<-i  #Transect_ID
     Sp_Transects[i,3]<-length(levels(as.factor(as.character(Epiphytes_2[,6]))))
     Sp_Transects[i,4]<-length(levels(as.factor(as.character(Epiphytes_2[,6])))) /50
   }
   if(nrow(Epiphytes_2)==0){
     Sp_Transects[i,1]<-as.character(Trees_2[1,1]) #Study_Site
     Sp_Transects[i,2]<-i
     Sp_Transects[i,3]<-0
     Sp_Transects[i,4]<-0
   }
}
colnames (Sp_Transects)<-c("Study_Site", "Transect_ID", "Sp", "SpPerM2")
Sp_Transects<-as.data.frame(Sp_Transects)
Sp_Transects[which(is.na(Sp_Transects[,1])),1]<-"Panamanian" #Transect without epiphytes and tree trunks
Sp_Transects$Sp<-as.numeric(as.character(Sp_Transects$Sp))
Sp_Transects$SpPerM2<-as.numeric(as.character(Sp_Transects$SpPerM2))

#tests:
responses=c("Sp","SpPerM2")
yAxisLabels=c("Number of species","Number of species per m2")
row.numbers=match(responses,names(Sp_Transects))

Heteroaov=list()
paircomp=list() #List letters indication pairwise comparions, letters arranged by height of variance
paircompalpha=list() #List letters indication pairwise comparions, letters arranged alphabetically
divnames=c("Brazilian_Core-Brazilian_Edge","Brazilian_Core-Panamanian","Brazilian_Edge-Panamanian")

for (i in 1:length(responses))
{
     Histdata<-cbind (Sp_Transects[,row.numbers[i]],as.character(Sp_Transects$Study_Site))
    colnames(Histdata)<-c(responses[i],"Study_Site")
    Histdata2<-as.data.frame(Histdata)
    Histdata2[,1]<-as.numeric(as.character(Histdata2[,1]))
    aov = aov(Histdata2[,1]~Study_Site, data=Histdata2)
    Heteroaov[[i]]<- glht(aov,mcp(Study_Site="Tukey") , vcov=vcovHC)
    paircomp[[i]]=cld(Heteroaov[[i]], level = 0.05, decreasing = T)

   pvals=summary(Heteroaov[[i]])$test$pvalues
   dif=pvals<0.05 #significance level
   names(dif)=divnames
   paircompalpha[[i]]=multcompLetters(dif)$Letters
}
paircompalpha #For Appendix Table S3

#
Sp_Transects_2<-Sp_Transects[Sp_Transects[,1]=="Brazilian_Core",]
mean(Sp_Transects_2[,ncol(Sp_Transects_2)-1])
sd(Sp_Transects_2[,ncol(Sp_Transects_2)-1])
mean(Sp_Transects_2[,ncol(Sp_Transects_2)])
sd(Sp_Transects_2[,ncol(Sp_Transects_2)])
#
Sp_Transects_2<-Sp_Transects[Sp_Transects[,1]=="Brazilian_Edge",]
mean(Sp_Transects_2[,ncol(Sp_Transects_2)-1])
sd(Sp_Transects_2[,ncol(Sp_Transects_2)-1])
mean(Sp_Transects_2[,ncol(Sp_Transects_2)])
sd(Sp_Transects_2[,ncol(Sp_Transects_2)])
#
Sp_Transects_2<-Sp_Transects[Sp_Transects[,1]=="Panamanian",]
mean(Sp_Transects_2[,ncol(Sp_Transects_2)-1])
sd(Sp_Transects_2[,ncol(Sp_Transects_2)-1])
mean(Sp_Transects_2[,ncol(Sp_Transects_2)])
sd(Sp_Transects_2[,ncol(Sp_Transects_2)])

#for all species of Panamanian transects
Sp_Transects<-matrix(0,nrow=96, ncol=4)
for(i in 1:96){
   Trees_2<-Trees[Trees[,2]==i,]
   Epiphytes_2<-Epiphytes_1[Epiphytes_1[,2]==i,]
   if(nrow(Epiphytes_2)!=0){
     Sp_Transects[i,1]<-as.character(Epiphytes_2[1,1]) #Study_Site
     Sp_Transects[i,2]<-i  #Transect_ID
     Sp_Transects[i,3]<-length(levels(as.factor(as.character(Epiphytes_2[,6]))))
     Sp_Transects[i,4]<-length(levels(as.factor(as.character(Epiphytes_2[,6])))) /50
   }
   if(nrow(Epiphytes_2)==0){
     Sp_Transects[i,1]<-as.character(Trees_2[1,1]) #Study_Site
     Sp_Transects[i,2]<-i
     Sp_Transects[i,3]<-0
     Sp_Transects[i,4]<-0
   }
}
colnames (Sp_Transects)<-c("Study_Site", "Transect_ID", "Sp", "SpPerM2")
Sp_Transects<-as.data.frame(Sp_Transects)
Sp_Transects$Sp<-as.numeric(as.character(Sp_Transects$Sp))
Sp_Transects$SpPerM2<-as.numeric(as.character(Sp_Transects$SpPerM2))
Sp_Transects[which(is.na(Sp_Transects[,1])),1]<-"Panamanian" #Transect without epiphytes and tree trunks
Sp_Transects_2<-Sp_Transects[Sp_Transects[,1]=="Panamanian",]
mean(Sp_Transects_2[,ncol(Sp_Transects_2)-1])
sd(Sp_Transects_2[,ncol(Sp_Transects_2)-1])
mean(Sp_Transects_2[,ncol(Sp_Transects_2)])
sd(Sp_Transects_2[,ncol(Sp_Transects_2)])


##Species non-attached to branches only adults (Appendix Table S3):
Epiphytes_0<-Epiphytes[which(is.na(Epiphytes[,4])),]
Epiphytes_1<-Epiphytes_0[Epiphytes_0[,7]=="Adult",]
 #Brazil core:
Epiphytes_2<-Epiphytes_1[Epiphytes_1[,1]=="Brazilian_Core",]
length(levels(as.factor(as.character(Epiphytes_2[,6])))) #total number
#edge:
Epiphytes_2<-Epiphytes_1[Epiphytes_1[,1]=="Brazilian_Edge",]
length(levels(as.factor(as.character(Epiphytes_2[,6])))) #total number
#Panama without ferns and aroids
Epiphytes_2<-Epiphytes_1[Epiphytes_1[,1]=="Panamanian",]
Epiphytes_2<-Epiphytes_2[Epiphytes_2[,5]!="Araceae",]
Epiphytes_2<-Epiphytes_2[Epiphytes_2[,5]!="Vittariaceae",]
Epiphytes_2<-Epiphytes_2[Epiphytes_2[,5]!="Polypodiaceae",]
Epiphytes_2<-Epiphytes_2[Epiphytes_2[,5]!="Aspleniaceae",]
length(levels(as.factor(as.character(Epiphytes_2[,6])))) #total number
#Panama
Epiphytes_2<-Epiphytes_1[Epiphytes_1[,1]=="Panamanian",]
length(levels(as.factor(as.character(Epiphytes_2[,6])))) #total number

#for tests, means and sd:
Sp_Transects<-matrix(0,nrow=96, ncol=4)
for(i in 1:96){
   Trees_2<-Trees[Trees[,2]==i,]
   Epiphytes_2<-Epiphytes_1[Epiphytes_1[,2]==i,]
   if((nrow(Epiphytes_2)!=0)&&(as.character(Epiphytes_2[1,1])=="Panamanian")){  #excluding ferns and aroids from Panamanian transects for comparisons
    Epiphytes_2<-Epiphytes_2[Epiphytes_2[,5]!="Araceae",]
    Epiphytes_2<-Epiphytes_2[Epiphytes_2[,5]!="Vittariaceae",]
    Epiphytes_2<-Epiphytes_2[Epiphytes_2[,5]!="Polypodiaceae",]
    Epiphytes_2<-Epiphytes_2[Epiphytes_2[,5]!="Aspleniaceae",]
   }
   if(nrow(Epiphytes_2)!=0){
     Sp_Transects[i,1]<-as.character(Epiphytes_2[1,1]) #Study_Site
     Sp_Transects[i,2]<-i  #Transect_ID
     Sp_Transects[i,3]<-length(levels(as.factor(as.character(Epiphytes_2[,6]))))
     Sp_Transects[i,4]<-length(levels(as.factor(as.character(Epiphytes_2[,6])))) /50
   }
   if(nrow(Epiphytes_2)==0){
     Sp_Transects[i,1]<-as.character(Trees_2[1,1]) #Study_Site
     Sp_Transects[i,2]<-i
     Sp_Transects[i,3]<-0
     Sp_Transects[i,4]<-0
   }
}
colnames (Sp_Transects)<-c("Study_Site", "Transect_ID", "Sp", "SpPerM2")
Sp_Transects<-as.data.frame(Sp_Transects)
Sp_Transects[which(is.na(Sp_Transects[,1])),1]<-"Panamanian" #Transect without epiphytes and tree trunks
Sp_Transects$Sp<-as.numeric(as.character(Sp_Transects$Sp))
Sp_Transects$SpPerM2<-as.numeric(as.character(Sp_Transects$SpPerM2))

#tests:
responses=c("Sp","SpPerM2")
yAxisLabels=c("Number of species","Number of species per m2")
row.numbers=match(responses,names(Sp_Transects))

Heteroaov=list()
paircomp=list() #List letters indication pairwise comparions, letters arranged by height of variance
paircompalpha=list() #List letters indication pairwise comparions, letters arranged alphabetically
divnames=c("Brazilian_Core-Brazilian_Edge","Brazilian_Core-Panamanian","Brazilian_Edge-Panamanian")

for (i in 1:length(responses))
{
     Histdata<-cbind (Sp_Transects[,row.numbers[i]],as.character(Sp_Transects$Study_Site))
    colnames(Histdata)<-c(responses[i],"Study_Site")
    Histdata2<-as.data.frame(Histdata)
    Histdata2[,1]<-as.numeric(as.character(Histdata2[,1]))
    aov = aov(Histdata2[,1]~Study_Site, data=Histdata2)
    Heteroaov[[i]]<- glht(aov,mcp(Study_Site="Tukey") , vcov=vcovHC)
    paircomp[[i]]=cld(Heteroaov[[i]], level = 0.05, decreasing = T)

   pvals=summary(Heteroaov[[i]])$test$pvalues
   dif=pvals<0.05 #significance level
   names(dif)=divnames
   paircompalpha[[i]]=multcompLetters(dif)$Letters
}
paircompalpha #For Appendix Table S3

#
Sp_Transects_2<-Sp_Transects[Sp_Transects[,1]=="Brazilian_Core",]
mean(Sp_Transects_2[,ncol(Sp_Transects_2)-1])
sd(Sp_Transects_2[,ncol(Sp_Transects_2)-1])
mean(Sp_Transects_2[,ncol(Sp_Transects_2)])
sd(Sp_Transects_2[,ncol(Sp_Transects_2)])
#
Sp_Transects_2<-Sp_Transects[Sp_Transects[,1]=="Brazilian_Edge",]
mean(Sp_Transects_2[,ncol(Sp_Transects_2)-1])
sd(Sp_Transects_2[,ncol(Sp_Transects_2)-1])
mean(Sp_Transects_2[,ncol(Sp_Transects_2)])
sd(Sp_Transects_2[,ncol(Sp_Transects_2)])
#
Sp_Transects_2<-Sp_Transects[Sp_Transects[,1]=="Panamanian",]
mean(Sp_Transects_2[,ncol(Sp_Transects_2)-1])
sd(Sp_Transects_2[,ncol(Sp_Transects_2)-1])
mean(Sp_Transects_2[,ncol(Sp_Transects_2)])
sd(Sp_Transects_2[,ncol(Sp_Transects_2)])

#for all species of Panamanian transects
Sp_Transects<-matrix(0,nrow=96, ncol=4)
for(i in 1:96){
   Trees_2<-Trees[Trees[,2]==i,]
   Epiphytes_2<-Epiphytes_1[Epiphytes_1[,2]==i,]
   if(nrow(Epiphytes_2)!=0){
     Sp_Transects[i,1]<-as.character(Epiphytes_2[1,1]) #Study_Site
     Sp_Transects[i,2]<-i  #Transect_ID
     Sp_Transects[i,3]<-length(levels(as.factor(as.character(Epiphytes_2[,6]))))
     Sp_Transects[i,4]<-length(levels(as.factor(as.character(Epiphytes_2[,6])))) /50
   }
   if(nrow(Epiphytes_2)==0){
     Sp_Transects[i,1]<-as.character(Trees_2[1,1]) #Study_Site
     Sp_Transects[i,2]<-i
     Sp_Transects[i,3]<-0
     Sp_Transects[i,4]<-0
   }
}
colnames (Sp_Transects)<-c("Study_Site", "Transect_ID", "Sp", "SpPerM2")
Sp_Transects<-as.data.frame(Sp_Transects)
Sp_Transects$Sp<-as.numeric(as.character(Sp_Transects$Sp))
Sp_Transects$SpPerM2<-as.numeric(as.character(Sp_Transects$SpPerM2))
Sp_Transects[which(is.na(Sp_Transects[,1])),1]<-"Panamanian" #Transect without epiphytes and tree trunks
Sp_Transects_2<-Sp_Transects[Sp_Transects[,1]=="Panamanian",]
mean(Sp_Transects_2[,ncol(Sp_Transects_2)-1])
sd(Sp_Transects_2[,ncol(Sp_Transects_2)-1])
mean(Sp_Transects_2[,ncol(Sp_Transects_2)])
sd(Sp_Transects_2[,ncol(Sp_Transects_2)])


##Species attached to branches :
Epiphytes_1<-Epiphytes[-which(is.na(Epiphytes[,4])),]
 #Brazil core:
Epiphytes_2<-Epiphytes_1[Epiphytes_1[,1]=="Brazilian_Core",]
length(levels(as.factor(as.character(Epiphytes_2[,6])))) #total number
#edge:
Epiphytes_2<-Epiphytes_1[Epiphytes_1[,1]=="Brazilian_Edge",]
length(levels(as.factor(as.character(Epiphytes_2[,6])))) #total number
#Panama without ferns and aroids
Epiphytes_2<-Epiphytes_1[Epiphytes_1[,1]=="Panamanian",]
Epiphytes_2<-Epiphytes_2[Epiphytes_2[,5]!="Araceae",]
Epiphytes_2<-Epiphytes_2[Epiphytes_2[,5]!="Vittariaceae",]
Epiphytes_2<-Epiphytes_2[Epiphytes_2[,5]!="Polypodiaceae",]
Epiphytes_2<-Epiphytes_2[Epiphytes_2[,5]!="Aspleniaceae",]
length(levels(as.factor(as.character(Epiphytes_2[,6])))) #total number
#Panama
Epiphytes_2<-Epiphytes_1[Epiphytes_1[,1]=="Panamanian",]
length(levels(as.factor(as.character(Epiphytes_2[,6])))) #total number

#for tests, means and sd:
Sp_Transects<-matrix(0,nrow=96, ncol=5)
for(i in 1:96){
   Trees_2<-Trees[Trees[,2]==i,]
   Epiphytes_2<-Epiphytes_1[Epiphytes_1[,2]==i,]
   Branches_2<-Branches[Branches[,2]==i,]
   if((nrow(Epiphytes_2)!=0)&&(as.character(Epiphytes_2[1,1])=="Panamanian")){  #excluding ferns and aroids from Panamanian transects for comparisons
    Epiphytes_2<-Epiphytes_2[Epiphytes_2[,5]!="Araceae",]
    Epiphytes_2<-Epiphytes_2[Epiphytes_2[,5]!="Vittariaceae",]
    Epiphytes_2<-Epiphytes_2[Epiphytes_2[,5]!="Polypodiaceae",]
    Epiphytes_2<-Epiphytes_2[Epiphytes_2[,5]!="Aspleniaceae",]
   }
   if(nrow(Epiphytes_2)!=0){
     Sp_Transects[i,1]<-as.character(Epiphytes_2[1,1]) #Study_Site
     Sp_Transects[i,2]<-i  #Transect_ID
     Sp_Transects[i,3]<-length(levels(as.factor(as.character(Epiphytes_2[,6]))))
     Sp_Transects[i,4]<-length(levels(as.factor(as.character(Epiphytes_2[,6])))) /50
     Sp_Transects[i,5]<-length(levels(as.factor(as.character(Epiphytes_2[,6])))) /sum(Branches_2[,4])
   }
   if(nrow(Epiphytes_2)==0){
     Sp_Transects[i,1]<-as.character(Trees_2[1,1]) #Study_Site
     Sp_Transects[i,2]<-i
     Sp_Transects[i,3:5]<-0
   }
}
colnames (Sp_Transects)<-c("Study_Site", "Transect_ID", "Sp", "SpPerM2", "SpPerBranch")
Sp_Transects<-as.data.frame(Sp_Transects)
Sp_Transects[which(is.na(Sp_Transects[,1])),1]<-"Panamanian" #Transect without epiphytes and tree trunks
Sp_Transects$Sp<-as.numeric(as.character(Sp_Transects$Sp))
Sp_Transects$SpPerM2<-as.numeric(as.character(Sp_Transects$SpPerM2))
Sp_Transects$SpPerBranch<-as.numeric(as.character(Sp_Transects$SpPerBranch))

#tests:
responses=c("Sp","SpPerM2", "SpPerBranch")
row.numbers=match(responses,names(Sp_Transects))

Heteroaov=list()
paircomp=list() #List letters indication pairwise comparions, letters arranged by height of variance
paircompalpha=list() #List letters indication pairwise comparions, letters arranged alphabetically
divnames=c("Brazilian_Core-Brazilian_Edge","Brazilian_Core-Panamanian","Brazilian_Edge-Panamanian")

for (i in 1:length(responses))
{
     Histdata<-cbind (Sp_Transects[,row.numbers[i]],as.character(Sp_Transects$Study_Site))
    colnames(Histdata)<-c(responses[i],"Study_Site")
    Histdata2<-as.data.frame(Histdata)
    Histdata2[,1]<-as.numeric(as.character(Histdata2[,1]))
    aov = aov(Histdata2[,1]~Study_Site, data=Histdata2)
    Heteroaov[[i]]<- glht(aov,mcp(Study_Site="Tukey") , vcov=vcovHC)
    paircomp[[i]]=cld(Heteroaov[[i]], level = 0.05, decreasing = T)

   pvals=summary(Heteroaov[[i]])$test$pvalues
   dif=pvals<0.05 #significance level
   names(dif)=divnames
   paircompalpha[[i]]=multcompLetters(dif)$Letters
}
paircompalpha #For Appendix Table S3

#
Sp_Transects_2<-Sp_Transects[Sp_Transects[,1]=="Brazilian_Core",]
mean(Sp_Transects_2[,ncol(Sp_Transects_2)-2])
sd(Sp_Transects_2[,ncol(Sp_Transects_2)-2])
mean(Sp_Transects_2[,ncol(Sp_Transects_2)-1])
sd(Sp_Transects_2[,ncol(Sp_Transects_2)-1])
mean(Sp_Transects_2[,ncol(Sp_Transects_2)])
sd(Sp_Transects_2[,ncol(Sp_Transects_2)])
#
Sp_Transects_2<-Sp_Transects[Sp_Transects[,1]=="Brazilian_Edge",]
mean(Sp_Transects_2[,ncol(Sp_Transects_2)-2])
sd(Sp_Transects_2[,ncol(Sp_Transects_2)-2])
mean(Sp_Transects_2[,ncol(Sp_Transects_2)-1])
sd(Sp_Transects_2[,ncol(Sp_Transects_2)-1])
mean(Sp_Transects_2[,ncol(Sp_Transects_2)])
sd(Sp_Transects_2[,ncol(Sp_Transects_2)])
#
Sp_Transects_2<-Sp_Transects[Sp_Transects[,1]=="Panamanian",]
mean(Sp_Transects_2[,ncol(Sp_Transects_2)-2])
sd(Sp_Transects_2[,ncol(Sp_Transects_2)-2])
mean(Sp_Transects_2[,ncol(Sp_Transects_2)-1])
sd(Sp_Transects_2[,ncol(Sp_Transects_2)-1])
mean(Sp_Transects_2[,ncol(Sp_Transects_2)])
sd(Sp_Transects_2[,ncol(Sp_Transects_2)])

#for all species of Panamanian transects
Sp_Transects<-matrix(0,nrow=96, ncol=5)
for(i in 1:96){
   Trees_2<-Trees[Trees[,2]==i,]
   Epiphytes_2<-Epiphytes_1[Epiphytes_1[,2]==i,]
   if(nrow(Epiphytes_2)!=0){
     Sp_Transects[i,1]<-as.character(Epiphytes_2[1,1]) #Study_Site
     Sp_Transects[i,2]<-i  #Transect_ID
     Sp_Transects[i,3]<-length(levels(as.factor(as.character(Epiphytes_2[,6]))))
     Sp_Transects[i,4]<-length(levels(as.factor(as.character(Epiphytes_2[,6])))) /50
     Sp_Transects[i,5]<-length(levels(as.factor(as.character(Epiphytes_2[,6])))) /sum(Branches_2[,4])
   }
   if(nrow(Epiphytes_2)==0){
     Sp_Transects[i,1]<-as.character(Trees_2[1,1]) #Study_Site
     Sp_Transects[i,2]<-i
     Sp_Transects[i,3:5]<-0
   }
}
colnames (Sp_Transects)<-c("Study_Site", "Transect_ID", "Sp", "SpPerM2", "SpPerBranch")
Sp_Transects<-as.data.frame(Sp_Transects)
Sp_Transects$Sp<-as.numeric(as.character(Sp_Transects$Sp))
Sp_Transects$SpPerM2<-as.numeric(as.character(Sp_Transects$SpPerM2))
Sp_Transects$SpPerBranch<-as.numeric(as.character(Sp_Transects$SpPerBranch))
Sp_Transects[which(is.na(Sp_Transects[,1])),1]<-"Panamanian" #Transect without epiphytes and tree trunks
Sp_Transects_2<-Sp_Transects[Sp_Transects[,1]=="Panamanian",]
mean(Sp_Transects_2[,ncol(Sp_Transects_2)-2])
sd(Sp_Transects_2[,ncol(Sp_Transects_2)-2])
mean(Sp_Transects_2[,ncol(Sp_Transects_2)-1])
sd(Sp_Transects_2[,ncol(Sp_Transects_2)-1])
mean(Sp_Transects_2[,ncol(Sp_Transects_2)])
sd(Sp_Transects_2[,ncol(Sp_Transects_2)])


##Species attached to branches only adults (Appendix Table S3) :
Epiphytes_0<-Epiphytes[-which(is.na(Epiphytes[,4])),]
Epiphytes_1<-Epiphytes_0[Epiphytes_0[,7]=="Adult",]
 #Brazil core:
Epiphytes_2<-Epiphytes_1[Epiphytes_1[,1]=="Brazilian_Core",]
length(levels(as.factor(as.character(Epiphytes_2[,6])))) #total number
#edge:
Epiphytes_2<-Epiphytes_1[Epiphytes_1[,1]=="Brazilian_Edge",]
length(levels(as.factor(as.character(Epiphytes_2[,6])))) #total number
#Panama without ferns and aroids
Epiphytes_2<-Epiphytes_1[Epiphytes_1[,1]=="Panamanian",]
Epiphytes_2<-Epiphytes_2[Epiphytes_2[,5]!="Araceae",]
Epiphytes_2<-Epiphytes_2[Epiphytes_2[,5]!="Vittariaceae",]
Epiphytes_2<-Epiphytes_2[Epiphytes_2[,5]!="Polypodiaceae",]
Epiphytes_2<-Epiphytes_2[Epiphytes_2[,5]!="Aspleniaceae",]
length(levels(as.factor(as.character(Epiphytes_2[,6])))) #total number
#Panama
Epiphytes_2<-Epiphytes_1[Epiphytes_1[,1]=="Panamanian",]
length(levels(as.factor(as.character(Epiphytes_2[,6])))) #total number

#for tests, means and sd:
Sp_Transects<-matrix(0,nrow=96, ncol=5)
for(i in 1:96){
   Trees_2<-Trees[Trees[,2]==i,]
   Epiphytes_2<-Epiphytes_1[Epiphytes_1[,2]==i,]
   Branches_2<-Branches[Branches[,2]==i,]
   if((nrow(Epiphytes_2)!=0)&&(as.character(Epiphytes_2[1,1])=="Panamanian")){  #excluding ferns and aroids from Panamanian transects for comparisons
    Epiphytes_2<-Epiphytes_2[Epiphytes_2[,5]!="Araceae",]
    Epiphytes_2<-Epiphytes_2[Epiphytes_2[,5]!="Vittariaceae",]
    Epiphytes_2<-Epiphytes_2[Epiphytes_2[,5]!="Polypodiaceae",]
    Epiphytes_2<-Epiphytes_2[Epiphytes_2[,5]!="Aspleniaceae",]
   }
   if(nrow(Epiphytes_2)!=0){
     Sp_Transects[i,1]<-as.character(Epiphytes_2[1,1]) #Study_Site
     Sp_Transects[i,2]<-i  #Transect_ID
     Sp_Transects[i,3]<-length(levels(as.factor(as.character(Epiphytes_2[,6]))))
     Sp_Transects[i,4]<-length(levels(as.factor(as.character(Epiphytes_2[,6])))) /50
     Sp_Transects[i,5]<-length(levels(as.factor(as.character(Epiphytes_2[,6])))) /sum(Branches_2[,4])
   }
   if(nrow(Epiphytes_2)==0){
     Sp_Transects[i,1]<-as.character(Trees_2[1,1]) #Study_Site
     Sp_Transects[i,2]<-i
     Sp_Transects[i,3:5]<-0
   }
}
colnames (Sp_Transects)<-c("Study_Site", "Transect_ID", "Sp", "SpPerM2", "SpPerBranch")
Sp_Transects<-as.data.frame(Sp_Transects)
Sp_Transects[which(is.na(Sp_Transects[,1])),1]<-"Panamanian" #Transect without epiphytes and tree trunks
Sp_Transects$Sp<-as.numeric(as.character(Sp_Transects$Sp))
Sp_Transects$SpPerM2<-as.numeric(as.character(Sp_Transects$SpPerM2))
Sp_Transects$SpPerBranch<-as.numeric(as.character(Sp_Transects$SpPerBranch))

#tests:
responses=c("Sp","SpPerM2", "SpPerBranch")
row.numbers=match(responses,names(Sp_Transects))

Heteroaov=list()
paircomp=list() #List letters indication pairwise comparions, letters arranged by height of variance
paircompalpha=list() #List letters indication pairwise comparions, letters arranged alphabetically
divnames=c("Brazilian_Core-Brazilian_Edge","Brazilian_Core-Panamanian","Brazilian_Edge-Panamanian")

for (i in 1:length(responses))
{
     Histdata<-cbind (Sp_Transects[,row.numbers[i]],as.character(Sp_Transects$Study_Site))
    colnames(Histdata)<-c(responses[i],"Study_Site")
    Histdata2<-as.data.frame(Histdata)
    Histdata2[,1]<-as.numeric(as.character(Histdata2[,1]))
    aov = aov(Histdata2[,1]~Study_Site, data=Histdata2)
    Heteroaov[[i]]<- glht(aov,mcp(Study_Site="Tukey") , vcov=vcovHC)
    paircomp[[i]]=cld(Heteroaov[[i]], level = 0.05, decreasing = T)

   pvals=summary(Heteroaov[[i]])$test$pvalues
   dif=pvals<0.05 #significance level
   names(dif)=divnames
   paircompalpha[[i]]=multcompLetters(dif)$Letters
}
paircompalpha #For Appendix Table S3

#
Sp_Transects_2<-Sp_Transects[Sp_Transects[,1]=="Brazilian_Core",]
mean(Sp_Transects_2[,ncol(Sp_Transects_2)-2])
sd(Sp_Transects_2[,ncol(Sp_Transects_2)-2])
mean(Sp_Transects_2[,ncol(Sp_Transects_2)-1])
sd(Sp_Transects_2[,ncol(Sp_Transects_2)-1])
mean(Sp_Transects_2[,ncol(Sp_Transects_2)])
sd(Sp_Transects_2[,ncol(Sp_Transects_2)])
#
Sp_Transects_2<-Sp_Transects[Sp_Transects[,1]=="Brazilian_Edge",]
mean(Sp_Transects_2[,ncol(Sp_Transects_2)-2])
sd(Sp_Transects_2[,ncol(Sp_Transects_2)-2])
mean(Sp_Transects_2[,ncol(Sp_Transects_2)-1])
sd(Sp_Transects_2[,ncol(Sp_Transects_2)-1])
mean(Sp_Transects_2[,ncol(Sp_Transects_2)])
sd(Sp_Transects_2[,ncol(Sp_Transects_2)])
#
Sp_Transects_2<-Sp_Transects[Sp_Transects[,1]=="Panamanian",]
mean(Sp_Transects_2[,ncol(Sp_Transects_2)-2])
sd(Sp_Transects_2[,ncol(Sp_Transects_2)-2])
mean(Sp_Transects_2[,ncol(Sp_Transects_2)-1])
sd(Sp_Transects_2[,ncol(Sp_Transects_2)-1])
mean(Sp_Transects_2[,ncol(Sp_Transects_2)])
sd(Sp_Transects_2[,ncol(Sp_Transects_2)])

#for all species of Panamanian transects
Sp_Transects<-matrix(0,nrow=96, ncol=5)
for(i in 1:96){
   Trees_2<-Trees[Trees[,2]==i,]
   Epiphytes_2<-Epiphytes_1[Epiphytes_1[,2]==i,]
   if(nrow(Epiphytes_2)!=0){
     Sp_Transects[i,1]<-as.character(Epiphytes_2[1,1]) #Study_Site
     Sp_Transects[i,2]<-i  #Transect_ID
     Sp_Transects[i,3]<-length(levels(as.factor(as.character(Epiphytes_2[,6]))))
     Sp_Transects[i,4]<-length(levels(as.factor(as.character(Epiphytes_2[,6])))) /50
     Sp_Transects[i,5]<-length(levels(as.factor(as.character(Epiphytes_2[,6])))) /sum(Branches_2[,4])
   }
   if(nrow(Epiphytes_2)==0){
     Sp_Transects[i,1]<-as.character(Trees_2[1,1]) #Study_Site
     Sp_Transects[i,2]<-i
     Sp_Transects[i,3:5]<-0
   }
}
colnames (Sp_Transects)<-c("Study_Site", "Transect_ID", "Sp", "SpPerM2", "SpPerBranch")
Sp_Transects<-as.data.frame(Sp_Transects)
Sp_Transects$Sp<-as.numeric(as.character(Sp_Transects$Sp))
Sp_Transects$SpPerM2<-as.numeric(as.character(Sp_Transects$SpPerM2))
Sp_Transects$SpPerBranch<-as.numeric(as.character(Sp_Transects$SpPerBranch))
Sp_Transects[which(is.na(Sp_Transects[,1])),1]<-"Panamanian" #Transect without epiphytes and tree trunks
Sp_Transects_2<-Sp_Transects[Sp_Transects[,1]=="Panamanian",]
mean(Sp_Transects_2[,ncol(Sp_Transects_2)-2])
sd(Sp_Transects_2[,ncol(Sp_Transects_2)-2])
mean(Sp_Transects_2[,ncol(Sp_Transects_2)-1])
sd(Sp_Transects_2[,ncol(Sp_Transects_2)-1])
mean(Sp_Transects_2[,ncol(Sp_Transects_2)])
sd(Sp_Transects_2[,ncol(Sp_Transects_2)])


# For GAMMS:
#Only with epiphytes on branches
Epiphytes_1<-Epiphytes[-which(is.na(Epiphytes[,4])),]

sizeclasses<-c(5,20,40,60) #diameter classes in mm

for (j in 1:(length(sizeclasses)+1)) { #diameter class loop
      Epiphytes_2<-Epiphytes_1[Epiphytes_1$SizeClass==j,]
      Branches_2<-Branches[Branches$SizeClass==j,]
      Matrix_FallenEpis<-matrix(0,nrow=96, ncol=8)
      colnames(Matrix_FallenEpis)<-c("Study_Site","Transect_ID","SizeClass",
                                     "NumberIndiv","NumberJuv","SpeciesRichness",
                                     "IndivPerBranch", "SppPerBranch")
       for (i in 1:96) { #transect loop
           Epiphytes_3<-Epiphytes_2[Epiphytes_2[,2]==i,]
           Epiphytes_4<-Epiphytes[Epiphytes[,2]==i,]
           Branches_3<-Branches_2[Branches_2[,2]==i,]
            if(nrow(Epiphytes_3)>0){
               Matrix_FallenEpis[i,1]<-as.character(Epiphytes_3[1,1])
               Matrix_FallenEpis[i,2]<-i
               Matrix_FallenEpis[i,3]<-j
               Matrix_FallenEpis[i,4]<-sum(Epiphytes_3[,8])  #Number of individuals
               Epiphytes_3_A<-Epiphytes_3[Epiphytes_3[,7]=="Adult",]
               Epiphytes_3_J<-Epiphytes_3[Epiphytes_3[,7]!="Adult",]
               Matrix_FallenEpis[i,5]<-sum(Epiphytes_3_J[which(is.na(Epiphytes_3_J[,2])==F),8]) #Number of juveniles
               Matrix_FallenEpis[i,6]<-length(levels(as.factor(as.character(Epiphytes_3[,6])))) #Number of species
               #
               if((Branches_3[1,4]==0)&&(length(levels(as.factor(as.character(Epiphytes_3[,3]))))>0))
               Branches_3[1,4]<-length(levels(as.factor(as.character(Epiphytes_3[,3]))))
               numberOffallenbranches<-Branches_3[1,4]+length(levels(as.factor(as.character(Epiphytes_3[,3]))))-Branches_3[1,5]
              # individuals and species per branch
              Matrix_FallenEpis[i,7]<-sum(Epiphytes_3[,8])/numberOffallenbranches
              Matrix_FallenEpis[i,8]<-length(levels(as.factor(as.character(Epiphytes_3[,6]))))/numberOffallenbranches
          }
           if(nrow(Epiphytes_3)==0){
               Matrix_FallenEpis[i,1]<-as.character(Branches_3[1,1])
               Matrix_FallenEpis[i,2]<-i
               Matrix_FallenEpis[i,3]<-j
               Matrix_FallenEpis[i,4:8]<-0
           }
      }
       if(j==1) Matrix_FallenEpis1<-Matrix_FallenEpis
     if(j>1) Matrix_FallenEpis1<-rbind(Matrix_FallenEpis1,Matrix_FallenEpis)
}
Matrix_FallenEpis<-as.data.frame(Matrix_FallenEpis1)
Matrix_FallenEpis[,1]<-as.character(Matrix_FallenEpis[,1])
Matrix_FallenEpis[,3]<-as.numeric(as.character(Matrix_FallenEpis[,3]))
Matrix_FallenEpis[,4]<-as.numeric(as.character(Matrix_FallenEpis[,4]))
Matrix_FallenEpis[,5]<-as.numeric(as.character(Matrix_FallenEpis[,5]))
Matrix_FallenEpis[,6]<-as.numeric(as.character(Matrix_FallenEpis[,6]))
Matrix_FallenEpis[,7]<-as.numeric(as.character(Matrix_FallenEpis[,7]))
Matrix_FallenEpis[,8]<-as.numeric(as.character(Matrix_FallenEpis[,8]))


library(mgcv)

par (mfrow=c(2,3),bty="l", col.axis="red",col="red", las=1,cex=1.2,cex.lab=1.25,cex.axis=1.2,mar=c(1.5, 4.5, 1.5, 1)+ 0.5,mgp=c(3.5, 0.7, 0), family="sans")
par ( col.axis="black",col="black" )

###number of individuals
Matrix_FallenEpis_1<-Matrix_FallenEpis[Matrix_FallenEpis[,1]=="Brazilian_Core",]
model1.1<-gam(NumberIndiv~s(SizeClass, k=3) + s(Transect_ID,bs="re"),family=negbin(1:2000,link="log") , data=Matrix_FallenEpis_1)
par (mfrow=c(2,3),bty="l", col.axis="red",col="red", las=1,cex=1.2,cex.lab=1.1,cex.axis=1.2,mar=c(1.5, 4.5, 1.5, 1)+ 0.5,mgp=c(3.5, 0.7, 0), family="sans")
plot(model1.1)
summary.gam(model1.1)
#gam.check(model1.1)
#
Matrix_FallenEpis_2<-Matrix_FallenEpis[Matrix_FallenEpis[,1]=="Brazilian_Edge",]
model1.2<-gam(NumberIndiv~s(SizeClass, k=3) + s(Transect_ID,bs="re"),family=negbin(1:2000,link="log") , data=Matrix_FallenEpis_2)
par (mfrow=c(2,3),bty="l", col.axis="red",col="red", las=1,cex=1.2,cex.lab=1.1,cex.axis=1.2,mar=c(1.5, 4.5, 1.5, 1)+ 0.5,mgp=c(3.5, 0.7, 0), family="sans")
plot(model1.2)
summary.gam(model1.2)
#gam.check(model1.2)
#
Matrix_FallenEpis_3<-Matrix_FallenEpis[Matrix_FallenEpis[,1]=="Panamanian",]
model1.3<-gam(NumberIndiv~s(SizeClass, k=3) + s(Transect_ID,bs="re"),family=negbin(1:2000,link="log") , data=Matrix_FallenEpis_3)
par (mfrow=c(2,3),bty="l", col.axis="red",col="red", las=1,cex=1.2,cex.lab=1.1,cex.axis=1.2,mar=c(1.5, 4.5, 1.5, 1)+ 0.5,mgp=c(3.5, 0.7, 0), family="sans")
plot(model1.3)
summary.gam(model1.3)
#gam.check(model1.3)

##plotting:
par (mfrow=c(1,3),bty="l", las=1,cex=1.2,col.axis="black",col="black", cex.lab=1.25,cex.axis=1.2,mar=c(1.5, 4.5, 1.5, 1)+ 0.5,mgp=c(3.5, 0.7, 0), family="sans")
par ( col.axis="black",col="black" )
#
Matrix_FallenEpis_1<-Matrix_FallenEpis[Matrix_FallenEpis[,1]=="Brazilian_Core",]
testdata1 =data.frame(SizeClass=seq(1,5, length=50),
                      Transect_ID=model1.1$model[model1.1$model[,3]=="50",3])
Number_pred1 <- predict(model1.1, newdata=testdata1, type='response', se=T)

boxplot(NumberIndiv~SizeClass, data=Matrix_FallenEpis_1,col="grey70",border="grey30",ylim=c(0,30))#
lines(seq(1,5, length=50), Number_pred1$fit , lty = 1,col="black",lwd=2)
lines(seq(1,5, length=50), Number_pred1$fit+Number_pred1$se,lty=2,col="black",lwd=1)
lines(seq(1,5, length=50), Number_pred1$fit-Number_pred1$se,lty=2,col="black",lwd=1)
#
Matrix_FallenEpis_2<-Matrix_FallenEpis[Matrix_FallenEpis[,1]=="Brazilian_Edge",]
testdata2 =data.frame(SizeClass=seq(1,5, length=50),
                      Transect_ID=model1.2$model[model1.2$model[,3]=="38",3])
Number_pred2 <- predict(model1.2, newdata=testdata2, type='response', se=T)

boxplot(NumberIndiv~SizeClass, data=Matrix_FallenEpis_2,col="grey70",border="grey30",ylim=c(0,30))#
lines(seq(1,5, length=50), Number_pred2$fit , lty = 1,col="black",lwd=2)
lines(seq(1,5, length=50), Number_pred2$fit+Number_pred2$se,lty=2,col="black",lwd=1)
lines(seq(1,5, length=50), Number_pred2$fit-Number_pred2$se,lty=2,col="black",lwd=1)
#
Matrix_FallenEpis_3<-Matrix_FallenEpis[Matrix_FallenEpis[,1]=="Panamanian",]
testdata3 =data.frame(SizeClass=seq(1,5, length=60),
                      Transect_ID=model1.3$model[model1.3$model[,3]=="62",3])
Number_pred3 <- predict(model1.3, newdata=testdata3, type='response', se=T)

boxplot(NumberIndiv~SizeClass, data=Matrix_FallenEpis_3,col="grey70",border="grey30",ylim=c(0,30))#
lines(seq(1,5, length=60), Number_pred3$fit , lty = 1,col="black",lwd=2)
lines(seq(1,5, length=60), Number_pred3$fit+Number_pred3$se,lty=2,col="black",lwd=1)
lines(seq(1,5, length=60), Number_pred3$fit-Number_pred3$se,lty=2,col="black",lwd=1)


####### Richness:
Matrix_FallenEpis_3<-Matrix_FallenEpis[Matrix_FallenEpis[,1]=="Brazilian_Core",]
model2.1<-gam(SpeciesRichness~s(SizeClass, k=3) + s(Transect_ID,bs="re"),family=negbin(1:2000,link="log") , data=Matrix_FallenEpis_3)    #
par (mfrow=c(2,3),bty="l", col.axis="red",col="red", las=1,cex=1.2,cex.lab=1.1,cex.axis=1.2,mar=c(1.5, 4.5, 1.5, 1)+ 0.5,mgp=c(3.5, 0.7, 0), family="sans")
plot(model2.1)
summary.gam(model2.1)

Matrix_FallenEpis_3<-Matrix_FallenEpis[Matrix_FallenEpis[,1]=="Brazilian_Edge",]
model2.2<-gam(SpeciesRichness~s(SizeClass, k=3) + s(Transect_ID,bs="re"),family=negbin(1:2000,link="log") , data=Matrix_FallenEpis_3)    #
par (mfrow=c(2,3),bty="l", col.axis="red",col="red", las=1,cex=1.2,cex.lab=1.1,cex.axis=1.2,mar=c(1.5, 4.5, 1.5, 1)+ 0.5,mgp=c(3.5, 0.7, 0), family="sans")
plot(model2.2)
summary.gam(model2.2)

Matrix_FallenEpis_3<-Matrix_FallenEpis[Matrix_FallenEpis[,1]=="Panamanian",]
model2.3<-gam(SpeciesRichness~s(SizeClass, k=3) + s(Transect_ID,bs="re"),family=negbin(1:2000,link="log") , data=Matrix_FallenEpis_3)    #
par (mfrow=c(2,3),bty="l", col.axis="red",col="red", las=1,cex=1.2,cex.lab=1.1,cex.axis=1.2,mar=c(1.5, 4.5, 1.5, 1)+ 0.5,mgp=c(3.5, 0.7, 0), family="sans")
plot(model2.3)
summary.gam(model2.3)

# plotting:
par (mfrow=c(1,3),bty="l", las=1,cex=1.2,col.axis="black",col="black", cex.lab=1.25,cex.axis=1.2,mar=c(1.5, 4.5, 1.5, 1)+ 0.5,mgp=c(3.5, 0.7, 0), family="sans")
testdata1 =data.frame(SizeClass=seq(1,5, length=50),
                      Transect_ID=model2.1$model[model2.1$model[,3]=="50",3])
Number_pred1 <- predict(model2.1, newdata=testdata1, type='response', se=T)

Matrix_FallenEpis_3<-Matrix_FallenEpis[Matrix_FallenEpis[,1]=="Brazilian_Core",]
boxplot(SpeciesRichness~SizeClass, data=Matrix_FallenEpis_3,col="grey70",border="grey30",ylim=c(0,7))#
lines(seq(1,5, length=50), Number_pred1$fit , lty = 1,col="black",lwd=2)
lines(seq(1,5, length=50), Number_pred1$fit+Number_pred1$se,lty=2,col="black",lwd=1)
lines(seq(1,5, length=50), Number_pred1$fit-Number_pred1$se,lty=2,col="black",lwd=1)

testdata2 =data.frame(SizeClass=seq(1,5, length=50),
                      Transect_ID=model2.2$model[model2.2$model[,3]=="3",3])
Number_pred2 <- predict(model2.2, newdata=testdata2, type='response', se=T)

Matrix_FallenEpis_3<-Matrix_FallenEpis[Matrix_FallenEpis[,1]=="Brazilian_Edge",]
boxplot(SpeciesRichness~SizeClass, data=Matrix_FallenEpis_3,col="grey70",border="grey30",ylim=c(0,7))#
lines(seq(1,5, length=50), Number_pred2$fit , lty = 1,col="black",lwd=2)
lines(seq(1,5, length=50), Number_pred2$fit+Number_pred2$se,lty=2,col="black",lwd=1)
lines(seq(1,5, length=50), Number_pred2$fit-Number_pred2$se,lty=2,col="black",lwd=1)
#
testdata3 =data.frame(SizeClass=seq(1,5, length=60),
                      Transect_ID=model2.3$model[model2.3$model[,3]=="62",3])
Number_pred3 <- predict(model2.3, newdata=testdata3, type='response', se=T)

Matrix_FallenEpis_3<-Matrix_FallenEpis[Matrix_FallenEpis[,1]=="Panamanian",]
boxplot(SpeciesRichness~SizeClass, data=Matrix_FallenEpis_3,col="grey70",border="grey30",ylim=c(0,7))#

lines(seq(1,5, length=60), Number_pred3$fit , lty = 1,col="black",lwd=2)
lines(seq(1,5, length=60), Number_pred3$fit+Number_pred3$se,lty=2,col="black",lwd=1)
lines(seq(1,5, length=60), Number_pred3$fit-Number_pred3$se,lty=2,col="black",lwd=1)


##### Standerdized abundance and richness:
Epiphytes_7<-Epiphytes_1[Epiphytes_1[,1]=="Brazilian_Core",]
length(levels(as.factor(as.character(Epiphytes_7[,2])))) #number of transects with epiphytes
Epiphytes_7<-Epiphytes_1[Epiphytes_1[,1]=="Brazilian_Edge",]
length(levels(as.factor(as.character(Epiphytes_7[,2])))) #number of transects with epiphytes
Epiphytes_7<-Epiphytes_1[Epiphytes_1[,1]=="Panamanian",]
length(levels(as.factor(as.character(Epiphytes_7[,2])))) #number of transects with epiphytes

####### standardized abundance:
Matrix_FallenEpis2<-Matrix_FallenEpis[Matrix_FallenEpis$IndivPerBranch>0,]
Matrix_FallenEpis_3<-Matrix_FallenEpis2[Matrix_FallenEpis2[,1]=="Brazilian_Core",]
model3.1<-gam(IndivPerBranch~s(SizeClass, k=3) + s(Transect_ID,bs="re"),family=Gamma(link = "log"), data=Matrix_FallenEpis_3)    #
par (mfrow=c(2,3),bty="l", col.axis="red",col="red", las=1,cex=1.2,cex.lab=1.1,cex.axis=1.2,mar=c(1.5, 4.5, 1.5, 1)+ 0.5,mgp=c(3.5, 0.7, 0), family="sans")
plot(model3.1)
summary.gam(model3.1)
#
Matrix_FallenEpis_3<-Matrix_FallenEpis2[Matrix_FallenEpis2[,1]=="Brazilian_Edge",]
model3.2<-gam(IndivPerBranch~s(SizeClass, k=3) + s(Transect_ID,bs="re"),family=Gamma(link = "log"), data=Matrix_FallenEpis_3)    #
par (mfrow=c(2,3),bty="l", col.axis="red",col="red", las=1,cex=1.2,cex.lab=1.1,cex.axis=1.2,mar=c(1.5, 4.5, 1.5, 1)+ 0.5,mgp=c(3.5, 0.7, 0), family="sans")
plot(model3.2)
summary.gam(model3.2)
#
Matrix_FallenEpis_3<-Matrix_FallenEpis2[Matrix_FallenEpis2[,1]=="Panamanian",]
model3.3<-gam(IndivPerBranch~s(SizeClass, k=3) + s(Transect_ID,bs="re"),family=Gamma(link = "log"), data=Matrix_FallenEpis_3)    #
par (mfrow=c(2,3),bty="l", col.axis="red",col="red", las=1,cex=1.2,cex.lab=1.1,cex.axis=1.2,mar=c(1.5, 4.5, 1.5, 1)+ 0.5,mgp=c(3.5, 0.7, 0), family="sans")
plot(model3.3)
summary.gam(model3.3)

###plotting:
par (mfrow=c(1,3),bty="l", las=1,cex=1.2,col.axis="black",col="black", cex.lab=1.25,cex.axis=1.2,mar=c(1.5, 4.5, 1.5, 1)+ 0.5,
              mgp=c(3.5, 0.7, 0), family="sans")
testdata1 =data.frame(SizeClass=seq(1,5, length=50),
                      Transect_ID=rep("31", 50))
Number_pred1 <- predict(model3.1, newdata=testdata1, type='response', se=T)

Matrix_FallenEpis2<-Matrix_FallenEpis[Matrix_FallenEpis$IndivPerBranch>0,]
Matrix_FallenEpis_3<-Matrix_FallenEpis2[Matrix_FallenEpis2[,1]=="Brazilian_Core",]
boxplot(IndivPerBranch~SizeClass, data=Matrix_FallenEpis_3,col="grey70",border="grey30",ylim=c(0,8))#
lines(seq(1,5, length=50), Number_pred1$fit , lty = 1,col="black",lwd=2)
lines(seq(1,5, length=50), Number_pred1$fit+Number_pred1$se,lty=2,col="black",lwd=1)
lines(seq(1,5, length=50), Number_pred1$fit-Number_pred1$se,lty=2,col="black",lwd=1)
#
testdata2 =data.frame(SizeClass=seq(1,5, length=50),
                      Transect_ID=rep("38", 50))
Number_pred2 <- predict(model3.2, newdata=testdata2, type='response', se=T)

Matrix_FallenEpis_3<-Matrix_FallenEpis2[Matrix_FallenEpis2[,1]=="Brazilian_Edge",]
boxplot(IndivPerBranch~SizeClass, data=Matrix_FallenEpis_3,col="grey70",border="grey30",ylim=c(0,8))#
lines(seq(1,5, length=50), Number_pred2$fit , lty = 1,col="black",lwd=2)
lines(seq(1,5, length=50), Number_pred2$fit+Number_pred2$se,lty=2,col="black",lwd=1)
lines(seq(1,5, length=50), Number_pred2$fit-Number_pred2$se,lty=2,col="black",lwd=1)
#
testdata3 =data.frame(SizeClass=seq(1,5, length=60),
                      Transect_ID=rep("62", 60))
Number_pred3 <- predict(model3.3, newdata=testdata3, type='response', se=T)

Matrix_FallenEpis_3<-Matrix_FallenEpis2[Matrix_FallenEpis2[,1]=="Panamanian",]
boxplot(IndivPerBranch~SizeClass, data=Matrix_FallenEpis_3,col="grey70",border="grey30",ylim=c(0,8))#
lines(seq(1,5, length=60), Number_pred3$fit , lty = 1,col="black",lwd=2)
lines(seq(1,5, length=60), Number_pred3$fit+Number_pred3$se,lty=2,col="black",lwd=1)
lines(seq(1,5, length=60), Number_pred3$fit-Number_pred3$se,lty=2,col="black",lwd=1)


#######standardized richness:
Matrix_FallenEpis2<-Matrix_FallenEpis[Matrix_FallenEpis$SppPerBranch>0,]
Matrix_FallenEpis_3<-Matrix_FallenEpis2[Matrix_FallenEpis2[,1]=="Brazilian_Core",]
model4.1<-gam(SppPerBranch~s(SizeClass, k=3) + s(Transect_ID,bs="re"),family=Gamma(link = "log") , data=Matrix_FallenEpis_3)    #
par (mfrow=c(2,3),bty="l", col.axis="red",col="red", las=1,cex=1.2,cex.lab=1.1,cex.axis=1.2,mar=c(1.5, 4.5, 1.5, 1)+ 0.5,mgp=c(3.5, 0.7, 0), family="sans")
plot(model4.1)
summary.gam(model4.1)

Matrix_FallenEpis_3<-Matrix_FallenEpis2[Matrix_FallenEpis2[,1]=="Brazilian_Edge",]
model4.2<-gam(SppPerBranch~s(SizeClass, k=3) + s(Transect_ID,bs="re"),family=Gamma(link = "log") , data=Matrix_FallenEpis_3)    #
par (mfrow=c(2,3),bty="l", col.axis="red",col="red", las=1,cex=1.2,cex.lab=1.1,cex.axis=1.2,mar=c(1.5, 4.5, 1.5, 1)+ 0.5,mgp=c(3.5, 0.7, 0), family="sans")
plot(model4.2)
summary.gam(model4.2)

Matrix_FallenEpis_3<-Matrix_FallenEpis2[Matrix_FallenEpis2[,1]=="Panamanian",]
model4.3<-gam(SppPerBranch~s(SizeClass, k=3) + s(Transect_ID,bs="re"),family=Gamma(link = "log") , data=Matrix_FallenEpis_3)    #
par (mfrow=c(2,3),bty="l", col.axis="red",col="red", las=1,cex=1.2,cex.lab=1.1,cex.axis=1.2,mar=c(1.5, 4.5, 1.5, 1)+ 0.5,mgp=c(3.5, 0.7, 0), family="sans")
plot(model4.3)
summary.gam(model4.3)

#plotting:
par (mfrow=c(1,3),bty="l", las=1,cex=1.2,col.axis="black",col="black", cex.lab=1.25,cex.axis=1.2,mar=c(1.5, 4.5, 1.5, 1)+ 0.5,mgp=c(3.5, 0.7, 0), family="sans")
testdata1 =data.frame(SizeClass=seq(1,5, length=50),Transect_ID=model4.1$model[model4.1$model[,3]=="50",3])
Number_pred1 <- predict(model4.1, newdata=testdata1, type='response', se=T)
Matrix_FallenEpis2<-Matrix_FallenEpis[Matrix_FallenEpis$SppPerBranch>0,]
Matrix_FallenEpis_3<-Matrix_FallenEpis2[Matrix_FallenEpis2[,1]=="Brazilian_Core",]
boxplot(SppPerBranch~SizeClass, data=Matrix_FallenEpis_3,col="grey70",border="grey30",ylim=c(0,1.5))#
lines(seq(1,5, length=50), Number_pred1$fit , lty = 1,col="black",lwd=2)
lines(seq(1,5, length=50), Number_pred1$fit+Number_pred1$se,lty=2,col="black",lwd=1)
lines(seq(1,5, length=50), Number_pred1$fit-Number_pred1$se,lty=2,col="black",lwd=1)
#
testdata2 =data.frame(SizeClass=seq(1,5, length=50),Transect_ID=rep("38", 50))
Number_pred2 <- predict(model4.2, newdata=testdata2, type='response', se=T)
Matrix_FallenEpis_3<-Matrix_FallenEpis2[Matrix_FallenEpis2[,1]=="Brazilian_Edge",]
boxplot(SppPerBranch~SizeClass, data=Matrix_FallenEpis_3,col="grey70",border="grey30",ylim=c(0,1.5))#
lines(seq(1,5, length=50), Number_pred2$fit , lty = 1,col="black",lwd=2)
lines(seq(1,5, length=50), Number_pred2$fit+Number_pred2$se,lty=2,col="black",lwd=1)
lines(seq(1,5, length=50), Number_pred2$fit-Number_pred2$se,lty=2,col="black",lwd=1)
#
testdata3 =data.frame(SizeClass=seq(1,5, length=60),Transect_ID=model4.3$model[model4.3$model[,3]=="62",3])
Number_pred3 <- predict(model4.3, newdata=testdata3, type='response', se=T)
Matrix_FallenEpis_3<-Matrix_FallenEpis2[Matrix_FallenEpis2[,1]=="Panamanian",]
boxplot(SppPerBranch~SizeClass, data=Matrix_FallenEpis_3,col="grey70",border="grey30",ylim=c(0,1.5))#
lines(seq(1,5, length=60), Number_pred3$fit , lty = 1,col="black",lwd=2)
lines(seq(1,5, length=60), Number_pred3$fit+Number_pred3$se,lty=2,col="black",lwd=1)
lines(seq(1,5, length=60), Number_pred3$fit-Number_pred3$se,lty=2,col="black",lwd=1)


###### proportion of adults
Matrix_FallenEpis_3<-Matrix_FallenEpis[Matrix_FallenEpis[,1]=="Brazilian_Core",]
model5.1<-gam(cbind(NumberIndiv-NumberJuv,NumberJuv)~s(SizeClass, k=3) + s(Transect_ID,bs="re"),family=binomial, data=Matrix_FallenEpis_3)
par (mfrow=c(2,3),bty="l", col.axis="red",col="red", las=1,cex=1.2,cex.lab=0.7,cex.axis=1.1,mar=c(1.5, 4.5, 1.5, 1)+ 0.5,mgp=c(3.5, 0.7, 0), family="sans")
plot(model5.1)
summary.gam(model5.1)

Matrix_FallenEpis_3<-Matrix_FallenEpis[Matrix_FallenEpis[,1]=="Brazilian_Edge",]
model5.2<-gam(cbind(NumberIndiv-NumberJuv,NumberJuv)~s(SizeClass, k=3) + s(Transect_ID,bs="re"),family=binomial, data=Matrix_FallenEpis_3)    #
par (mfrow=c(2,3),bty="l", col.axis="red",col="red", las=1,cex=1.2,cex.lab=0.7,cex.axis=1.1,mar=c(1.5, 4.5, 1.5, 1)+ 0.5,mgp=c(3.5, 0.7, 0), family="sans")
plot(model5.2)
summary.gam(model5.2)

Matrix_FallenEpis_3<-Matrix_FallenEpis[Matrix_FallenEpis[,1]=="Panamanian",]
#Matrix_FallenEpis_3[1,7]<-1   #adding one fake obs just to be able to fit the model
#Matrix_FallenEpis_3[1,11]<-1
model5.3<-gam(cbind(NumberIndiv-NumberJuv,NumberJuv)~s(SizeClass, k=3) + s(Transect_ID,bs="re"),family=binomial, data=Matrix_FallenEpis_3)
par (mfrow=c(2,3),bty="l", col.axis="red",col="red", las=1,cex=1.2,cex.lab=0.7,cex.axis=1.1,mar=c(1.5, 4.5, 1.5, 1)+ 0.5,mgp=c(3.5, 0.7, 0), family="sans")
plot(model5.3)
summary.gam(model5.3)

 ##Plotting :
par (mfrow=c(1,3),bty="l", las=1,cex=1.2,cex.lab=1.25,col.axis="black",col="black", cex.axis=1.2,mar=c(1.5, 4.5, 1.5, 1)+ 0.5,mgp=c(3.5, 0.7, 0), family="sans")

testdata1 =data.frame(SizeClass=seq(1,5, length=50),Transect_ID=model5.1$model[model5.1$model[,3]=="50",3])
Number_pred1 <- predict(model5.1, newdata=testdata1, type='response', se=T)
Matrix_FallenEpis_3<-Matrix_FallenEpis[Matrix_FallenEpis[,1]=="Brazilian_Core",]
boxplot(((NumberIndiv-NumberJuv)/NumberIndiv)~SizeClass, data=Matrix_FallenEpis_3,col="grey70",border="grey30",ylim=c(0,1))#
lines(seq(1,5, length=50), Number_pred1$fit , lty = 1,col="black",lwd=2)
lines(seq(1,5, length=50), Number_pred1$fit+Number_pred1$se,lty=2,col="black",lwd=1)
lines(seq(1,5, length=50), Number_pred1$fit-Number_pred1$se,lty=2,col="black",lwd=1)
#
testdata2 =data.frame(SizeClass=seq(1,5, length=50),Transect_ID=model5.2$model[model5.2$model[,3]=="3",3])
Number_pred2 <- predict(model5.2, newdata=testdata2, type='response', se=T)
Matrix_FallenEpis_3<-Matrix_FallenEpis[Matrix_FallenEpis[,1]=="Brazilian_Edge",]
boxplot(((NumberIndiv-NumberJuv)/NumberIndiv)~SizeClass, data=Matrix_FallenEpis_3,col="grey70",border="grey30",ylim=c(0,1))#
lines(seq(1,5, length=50), Number_pred2$fit , lty = 1,col="black",lwd=2)
lines(seq(1,5, length=50), Number_pred2$fit+Number_pred2$se,lty=2,col="black",lwd=1)
lines(seq(1,5, length=50), Number_pred2$fit-Number_pred2$se,lty=2,col="black",lwd=1)
#
testdata3 =data.frame(SizeClass=seq(1,5, length=60),Transect_ID=model5.3$model[model5.3$model[,3]=="62",3])
Number_pred3 <- predict(model5.3, newdata=testdata3, type='response', se=T)
Matrix_FallenEpis_3<-Matrix_FallenEpis[Matrix_FallenEpis[,1]=="Panamanian",]
boxplot(((NumberIndiv-NumberJuv)/NumberIndiv)~SizeClass, data=Matrix_FallenEpis_3,col="grey70",border="grey30",ylim=c(0,1))#
lines(seq(1,5, length=60), Number_pred3$fit , lty = 1,col="black",lwd=2)
lines(seq(1,5, length=60), Number_pred3$fit+Number_pred3$se,lty=2,col="black",lwd=1)
lines(seq(1,5, length=60), Number_pred3$fit-Number_pred3$se,lty=2,col="black",lwd=1)


########  Comparison ground vs. canopy
rm(list=ls())
###
drive1<-"C:/Users/..."   #define the driver the data files were saved in
#Branches
Filename<- paste(drive1,"/S2_Dataset.TXT",sep="")
Branches<-read.table(file=Filename,sep="",header=T)
#extrapolating the number of branches to the area of the epiphyte transect
Branches[,4]<-Branches[,4]*20
summary(Branches)

#Fallen epiphytes:
Filename<-paste(drive1,"/S3_Dataset.TXT",sep="")
Epiphytes<-read.table(file=Filename,sep = "", header=T)
summary (Epiphytes)

#Canopy epiphytes:
Filename<- paste(drive1,"/S4_Dataset.TXT",sep="")
Canopy_Epis<-read.table(file=Filename,sep="",header=T)
summary(Canopy_Epis)

#limiting the maximum diameter class:
Canopy_Epis_2<-Canopy_Epis[Canopy_Epis[,7]<=5,]
nrow(Canopy_Epis_2)#number of individuals in branches <= 10 cm
nrow(Canopy_Epis_2)/nrow(Canopy_Epis) #ca. 20% percentage of epiphytes in the canopy occur in branches <= 10 cm
levels(as.factor(as.character(Canopy_Epis_2$SpeciesCode))) #epiphytes identities
length(levels(as.factor(as.character(Canopy_Epis_2$SpeciesCode)))) #number of species above the transects that occur in branches <= 10 cm: 64
length(levels(as.factor(as.character(Canopy_Epis_2$SpeciesCode))))/length(levels(as.factor(as.character(Canopy_Epis$SpeciesCode)))) #80% percentage of epiphyte species in the canopy present on branches <= 10 cm
summary(Canopy_Epis_2)
length(levels(as.factor(as.character(Canopy_Epis_2[,6]))))#number of transects with epiphytes in the canopy: 29


Epiphytes_0<-Epiphytes[which(Epiphytes[,1]=="Panamanian"),]
sum(Epiphytes_0[,8]) #number of individuals on the ground: 232
Epiphytes_0<-Epiphytes_0[-which((Epiphytes_0[,2])<67),] #the first 6 transects do not have canopy data
sum(Epiphytes_0[,8]) #number of individuals on the ground in transects with canopy data: 194
length(levels(as.factor(as.character(Epiphytes_0$Species)))) #number of species above the transects: 38
Epiphytes_1<-Epiphytes_0[-which(is.na(Epiphytes_0[,4])),] #Only with epiphytes on branches
sum(Epiphytes_1[,8]) #number of individuals on the ground in branches < 10 cm: 137
length(levels(as.factor(as.character(Epiphytes_1$Species)))) #number of species above the transects: 28

nrow(Canopy_Epis) ##number of individuals in the canopy of the transects (including all branches): 4386
length(levels(as.factor(as.character(Canopy_Epis$SpeciesCode)))) #number of species above the transects: 80
194/nrow(Canopy_Epis)#     #proportion of individuals found on the ground compared to the canopy: 0.044
194/(nrow(Canopy_Epis)+232)#proportion of individuals found on the ground compared to all epiphytes in the transect: 0.042
38/80 # proportion of species found on the ground compared to all epiphytes in the transect: 47.5%

ComparisonGroundCanopy<-matrix(0,length(levels(as.factor(as.character(Canopy_Epis_2[,6]))))*5,6)
colnames(ComparisonGroundCanopy)<-c("Transect_ID","BranchDiameterClass","AbundGround", "RichnessGround","AbundCanopy","RichnessCanopy")
counting<-1
for(i in 1:length(levels(as.factor(as.character(Canopy_Epis_2[,6]))))){#transect loop
    Canopy_Epis_3<-Canopy_Epis_2[Canopy_Epis_2[,6]==levels(as.factor(as.character(Canopy_Epis_2[,6])))[i],]
    Epiphytes_2<-Epiphytes_1[Epiphytes_1[,2]==levels(as.factor(as.character(Canopy_Epis_2[,6])))[i],]
    for(j in 1:5){  #diameter class loop
     Canopy_Epis_4<-Canopy_Epis_3[Canopy_Epis_3[,7]==j,]
     Epiphytes_3<-Epiphytes_2[Epiphytes_2[,4]==j,]
     ComparisonGroundCanopy[counting,1]<-levels(as.factor(as.character(Canopy_Epis_2[,6])))[i]
     ComparisonGroundCanopy[counting,2]<-j
     if(nrow(Epiphytes_3)!=0){
        ComparisonGroundCanopy[counting,3]<-sum(Epiphytes_3[,8])
        ComparisonGroundCanopy[counting,4]<-length(levels(as.factor(as.character(Epiphytes_3[,6]))))
     }
     if(nrow(Canopy_Epis_4)!=0) {
           ComparisonGroundCanopy[counting,5]<-nrow(Canopy_Epis_4)
           ComparisonGroundCanopy[counting,6]<-length(levels(as.factor(as.character(Canopy_Epis_4[,3]))))
     }
     counting<-counting+1
    }
}
ComparisonGroundCanopy<-as.data.frame(ComparisonGroundCanopy)
ComparisonGroundCanopy[,3]<-as.numeric(as.character(ComparisonGroundCanopy[,3]))
ComparisonGroundCanopy[,4]<-as.numeric(as.character(ComparisonGroundCanopy[,4]))
ComparisonGroundCanopy[,5]<-as.numeric(as.character(ComparisonGroundCanopy[,5]))
ComparisonGroundCanopy[,6]<-as.numeric(as.character(ComparisonGroundCanopy[,6]))

sum(ComparisonGroundCanopy[which(is.na(ComparisonGroundCanopy[,5])==F),5])/ nrow(Canopy_Epis) #proportion of individuals of the canopy in branches < 10 cm: 0.197
sum(ComparisonGroundCanopy[which(is.na(ComparisonGroundCanopy[,3])==F),3]) #number of individuals on the ground in branches < 10 cm: 137
sum(ComparisonGroundCanopy[which(is.na(ComparisonGroundCanopy[,5])==F),5]) ##number of individuals in the canopy in branches < 10 cm: 866
137/sum(ComparisonGroundCanopy[which(is.na(ComparisonGroundCanopy[,5])==F),5])#proportion of individuals found on the ground compared to the canopy on branches < 10 cm: 0.158
137/(sum(ComparisonGroundCanopy[which(is.na(ComparisonGroundCanopy[,5])==F),5])+232)#proportion of individuals found on the ground compared to all epiphytes in the transect on branches < 10 cm: 0.125
26/64 # proportion of species found on the ground compared to all epiphytes in the transect on branches < 10 cm: 40%


########################GAMMs:
library(mgcv)

ComparisonGroundCanopy[,2]<-as.numeric(as.character(ComparisonGroundCanopy[,2]))
#Canopy abundance
model1<-gam(AbundCanopy~s(BranchDiameterClass, k=3) + s(Transect_ID,bs="re"),family=negbin(1:2000,link="log") , data=ComparisonGroundCanopy)    #
par (mfrow=c(2,3),bty="l", col.axis="red",col="red", las=1,cex=1.2,cex.lab=0.7,cex.axis=1.1,mar=c(1.5, 4.5, 1.5, 1)+ 0.5,mgp=c(3.5, 0.7, 0), family="sans")
plot(model1)
summary.gam(model1)
gam.check(model1)

#Canopy richness
model2<-gam(RichnessCanopy~s(BranchDiameterClass, k=3) + s(Transect_ID,bs="re"),family=negbin(1:2000,link="log") , data=ComparisonGroundCanopy)    #
par (mfrow=c(2,3),bty="l", col.axis="red",col="red", las=1,cex=1.2,cex.lab=0.7,cex.axis=1.1,mar=c(1.5, 4.5, 1.5, 1)+ 0.5,mgp=c(3.5, 0.7, 0), family="sans")
plot(model2)
summary.gam(model2)
gam.check(model2)

#plotting:
par (mfrow=c(1,2),bty="l", las=1,cex=1.2,col.axis="black",col="black", cex.lab=1.25,cex.axis=1.2,mar=c(1.5, 4.5, 1.5, 1)+ 0.5,mgp=c(3.5, 0.7, 0), family="sans")
testdata1 =data.frame(BranchDiameterClass=seq(1,5, length=80),Transect_ID=model1$model[model1$model[,3]=="74",3])
Number_pred1 <- predict(model1, newdata=testdata1, type='response', se=T)
boxplot(AbundCanopy~BranchDiameterClass, data=ComparisonGroundCanopy,col="grey70",border="grey30",ylim=c(0,24))
lines(seq(1,5, length=80), Number_pred1$fit , lty = 1,col="black",lwd=2)
lines(seq(1,5, length=80), Number_pred1$fit+Number_pred1$se,lty=2,col="black",lwd=1)
lines(seq(1,5, length=80), Number_pred1$fit-Number_pred1$se,lty=2,col="black",lwd=1)
#
testdata1 =data.frame(BranchDiameterClass=seq(1,5, length=80),Transect_ID=model2$model[model2$model[,3]=="74",3])
Number_pred1 <- predict(model2, newdata=testdata1, type='response', se=T)
boxplot(RichnessCanopy~BranchDiameterClass, data=ComparisonGroundCanopy,col="grey70",border="grey30",ylim=c(0,10))
lines(seq(1,5, length=80), Number_pred1$fit , lty = 1,col="black",lwd=2)
lines(seq(1,5, length=80), Number_pred1$fit+Number_pred1$se,lty=2,col="black",lwd=1)
lines(seq(1,5, length=80), Number_pred1$fit-Number_pred1$se,lty=2,col="black",lwd=1)

### Proportion of epiphytes on the ground
ComparisonGroundCanopy$percentageAbund<-ComparisonGroundCanopy$AbundGround/(ComparisonGroundCanopy$AbundGround +ComparisonGroundCanopy$AbundCanopy)
ComparisonGroundCanopy$percentageRichness<-ComparisonGroundCanopy$RichnessGround/(ComparisonGroundCanopy$RichnessGround +ComparisonGroundCanopy$RichnessCanopy)
ComparisonGroundCanopy2<-ComparisonGroundCanopy[-which(ComparisonGroundCanopy[,2]==1),] #excluding the first class
#Abundance
model3<-gam(cbind(AbundGround,AbundCanopy)~s(BranchDiameterClass, k=3) + s(Transect_ID,bs="re"),family=binomial, data=ComparisonGroundCanopy2)    #
par (mfrow=c(2,3),bty="l", col.axis="red",col="red", las=1,cex=1.2,cex.lab=0.7,cex.axis=1.1,mar=c(1.5, 4.5, 1.5, 1)+ 0.5,mgp=c(3.5, 0.7, 0), family="sans")
plot(model3)
summary.gam(model3)
#Richness
model4<-gam(cbind(RichnessGround,RichnessCanopy)~s(BranchDiameterClass, k=3) + s(Transect_ID,bs="re"),family=binomial, data=ComparisonGroundCanopy2)    #
par (mfrow=c(2,3),bty="l", col.axis="red",col="red", las=1,cex=1.2,cex.lab=0.7,cex.axis=1.1,mar=c(1.5, 4.5, 1.5, 1)+ 0.5,mgp=c(3.5, 0.7, 0), family="sans")
plot(model4)
summary.gam(model4)

#plotting
par (mfrow=c(1,2),bty="l", las=1,cex=1.2,col.axis="black",col="black", cex.lab=1.25,cex.axis=1.2,mar=c(1.5, 4.5, 1.5, 1)+ 0.5,mgp=c(3.5, 0.7, 0), family="sans")
testdata1 =data.frame(BranchDiameterClass=seq(1,5, length=80),Transect_ID=model3$model[model3$model[,3]=="86",3])
Number_pred1 <- predict(model3, newdata=testdata1, type='response', se=T)
boxplot(percentageAbund~BranchDiameterClass, data=ComparisonGroundCanopy2,col="grey70",border="grey30",ylim=c(0,1))
lines(seq(1,5, length=80), Number_pred1$fit , lty = 1,col="black",lwd=2)
lines(seq(1,5, length=80), Number_pred1$fit+Number_pred1$se,lty=2,col="black",lwd=1)
lines(seq(1,5, length=80), Number_pred1$fit-Number_pred1$se,lty=2,col="black",lwd=1)
#
testdata1 =data.frame(BranchDiameterClass=seq(1,5, length=80),Transect_ID=model4$model[model4$model[,3]=="86",3])
Number_pred1 <- predict(model4, newdata=testdata1, type='response', se=T)
boxplot(percentageRichness~BranchDiameterClass, data=ComparisonGroundCanopy2,col="grey70",border="grey30",ylim=c(0,1))
lines(seq(1,5, length=80), Number_pred1$fit , lty = 1,col="black",lwd=2)
lines(seq(1,5, length=80), Number_pred1$fit+Number_pred1$se,lty=2,col="black",lwd=1)
lines(seq(1,5, length=80), Number_pred1$fit-Number_pred1$se,lty=2,col="black",lwd=1)

####
#correlations ground and canopy in separate per diameter class (excluding the first diameter class):
#abundances
vectorcorrelations<-c(0,0,0,0)
vectorcorrelationsP<-c(0,0,0,0)
for(i in 1:4){
  ComparisonGroundCanopy3<-ComparisonGroundCanopy2[ComparisonGroundCanopy2[,2]==i+1,]
  vectorcorrelations[i]<-cor(ComparisonGroundCanopy3$AbundCanopy,ComparisonGroundCanopy3$AbundGround)
  vectorcorrelationsP[i]<-cor.test(ComparisonGroundCanopy3$AbundCanopy,ComparisonGroundCanopy3$AbundGround)$p.value
}
vectorcorrelations
vectorcorrelationsP

#richness
vectorcorrelations<-c(0,0,0,0)
vectorcorrelationsP<-c(0,0,0,0)
for(i in 1:4){
  ComparisonGroundCanopy3<-ComparisonGroundCanopy2[ComparisonGroundCanopy2[,2]==i+1,]
  vectorcorrelations[i]<-cor(ComparisonGroundCanopy3$RichnessCanopy,ComparisonGroundCanopy3$RichnessGround)
  vectorcorrelationsP[i]<-cor.test(ComparisonGroundCanopy3$RichnessCanopy,ComparisonGroundCanopy3$RichnessGround)$p.value
}
vectorcorrelations
vectorcorrelationsP

#correlating transects lumping counts over diameter classes (excluding the first diameter class):
#abund: no correlation
cor(tapply(ComparisonGroundCanopy2$AbundCanopy, INDEX=ComparisonGroundCanopy2$Transect_ID, FUN = sum),tapply(ComparisonGroundCanopy2$AbundGround, INDEX=ComparisonGroundCanopy2$Transect_ID, FUN = sum))
cor.test(tapply(ComparisonGroundCanopy2$AbundCanopy, INDEX=ComparisonGroundCanopy2$Transect_ID, FUN = sum),tapply(ComparisonGroundCanopy2$AbundGround, INDEX=ComparisonGroundCanopy2$Transect_ID, FUN = sum))$p.value

#richness: no correlation
cor(tapply(ComparisonGroundCanopy2$RichnessCanopy, INDEX=ComparisonGroundCanopy2$Transect_ID, FUN = sum),tapply(ComparisonGroundCanopy2$RichnessGround, INDEX=ComparisonGroundCanopy2$Transect_ID, FUN = sum))
cor.test(tapply(ComparisonGroundCanopy2$RichnessCanopy, INDEX=ComparisonGroundCanopy2$Transect_ID, FUN = sum),tapply(ComparisonGroundCanopy2$RichnessGround, INDEX=ComparisonGroundCanopy2$Transect_ID, FUN = sum))$p.value


####
#plotting total richness canopy: for Appendix Figure S1
#reading:
Filename<- paste(drive1,"/Data_Canopy_CranePlot.TXT",sep="")
Canopy_Epis_Crane<-read.table(file=Filename,sep="",header=T)
summary(Canopy_Epis_Crane)
vectorTotalAbundoverClasses<-c(rep(0,5))
vectorTotalRichoverClasses<-c(rep(0,5))
for(i in 1:5){
    vectorTotalAbundoverClasses[i]<-nrow(Canopy_Epis_Crane[which(Canopy_Epis_Crane[,7]==i),])
    vectorTotalRichoverClasses[i]<-length(levels(as.factor(as.character(Canopy_Epis_Crane[which(Canopy_Epis_Crane[,7]==i),3]))))
}
vectorTotalAbundoverClasses
vectorTotalRichoverClasses

par (mfrow=c(1,2),bty="l", las=1,cex=1.2,col.axis="black",col="black", cex.lab=1.25,cex.axis=1.2,mar=c(1.5, 4.5, 1.5, 1)+ 0.5,mgp=c(3.5, 0.7, 0), family="sans")
plot(1:5,vectorTotalAbundoverClasses, lwd=2,type="l")
plot(1:5,vectorTotalRichoverClasses, lwd=2,type="l")


######
# Comparing composition of transects
#Fallen epiphytes:
Filename<-paste(drive1,"/S3_Dataset.TXT",sep="")
Epiphytes<-read.table(file=Filename,sep = "", header=T)
summary (Epiphytes)
Epiphytes_0<-Epiphytes[which(Epiphytes[,1]=="Panamanian"),]
Epiphytes_1<-Epiphytes_0[-which((Epiphytes_0[,2])<67),] #the first 6 transects do not have canopy data

#Canopy epiphytes:
Filename<- paste(drive1,"/S4_Dataset.TXT",sep="")
Canopy_Epis<-read.table(file=Filename,sep="",header=T)
summary(Canopy_Epis)

Allspecies<-c(levels(as.factor(as.character(Canopy_Epis$SpeciesCode))),levels(as.factor(as.character(Epiphytes_1$Species))))
Allspecies<-unique(Allspecies)

#building a community data matrix for the fallen epiphytes:
Ground_Comm_Matrix<-matrix(0,nrow=length(levels(as.factor(as.character(Epiphytes_1$Transect_ID))))+1,
                          ncol=length(Allspecies)+1)
for (i in 1:length(levels(as.factor(as.character(Epiphytes_1$Transect_ID))))){
   Epiphytes_2<-Epiphytes_1[which(Epiphytes_1[,2]==levels(as.factor(as.character(Epiphytes_1$Transect_ID)))[i]),]
   for (j in 1:length(Allspecies)){ #loop over each species
       Epiphytes_3<-Epiphytes_2[which(Epiphytes_2[,6]==Allspecies[j]),]
       if(nrow(Epiphytes_3)>0)Ground_Comm_Matrix[i,j]<- sum(Epiphytes_3[,8])
       if(i==length(levels(as.factor(as.character(Epiphytes_1$Transect_ID))))) Ground_Comm_Matrix[nrow(Ground_Comm_Matrix),j]<- sum(Ground_Comm_Matrix[,j])
   }
   Ground_Comm_Matrix[i,ncol(Ground_Comm_Matrix)]<- sum(Ground_Comm_Matrix[i,])

}

Canopy_Comm_Matrix<-matrix(0,nrow=length(levels(as.factor(as.character(Epiphytes_1$Transect_ID))))+1,
                          ncol=length(Allspecies)+1)
for (i in 1:length(levels(as.factor(as.character(Epiphytes_1$Transect_ID))))){
   Canopy_Epis_2<-Canopy_Epis[which(Canopy_Epis[,6]==levels(as.factor(as.character(Epiphytes_1$Transect_ID)))[i]),]
   for (j in 1:length(Allspecies)){
       Canopy_Epis_3<-Canopy_Epis_2[which(Canopy_Epis_2[,3]==Allspecies[j]),]
       if(nrow(Canopy_Epis_3)>0)Canopy_Comm_Matrix[i,j]<- nrow(Canopy_Epis_3)
       if(i==length(levels(as.factor(as.character(Epiphytes_1$Transect_ID))))) Canopy_Comm_Matrix[nrow(Canopy_Comm_Matrix),j]<- sum(Canopy_Comm_Matrix[,j])

   }
   Canopy_Comm_Matrix[i,ncol(Canopy_Comm_Matrix)]<- sum(Canopy_Comm_Matrix[i,])
}

library(vegan)

#selecting the transects with at least 2 species on the ground
which(Ground_Comm_Matrix[1:(nrow(Canopy_Comm_Matrix)-1),ncol(Canopy_Comm_Matrix)]<2) #10 11 15 18 23
Ground_Comm_Matrix_1<-Ground_Comm_Matrix[-c(10,11,15,18,23),] #c(10,11,15,18,23)
nrow(Ground_Comm_Matrix_1) - 1  #18 transects with at least 2 species on the ground (the last is the sum of indiv/sp)
Canopy_Comm_Matrix_1<-Canopy_Comm_Matrix[-c(10,11,15,18,23),]
nrow(Canopy_Comm_Matrix_1)
#excluding the last row and column (sums)
Ground_Comm_Matrix_2<-Ground_Comm_Matrix_1[-nrow(Ground_Comm_Matrix_1),-ncol(Ground_Comm_Matrix_1)]
Canopy_Comm_Matrix_2<-Canopy_Comm_Matrix_1[-nrow(Canopy_Comm_Matrix_1),-ncol(Canopy_Comm_Matrix_1)]
#deleting species not present in any transect
Comm_Matrix_2<-rbind(Ground_Comm_Matrix_2,Canopy_Comm_Matrix_2)
Comm_Matrix_2<-rbind(Comm_Matrix_2,colSums (Comm_Matrix_2))
vectorWithColumnsToDelete<- which(Comm_Matrix_2[nrow(Comm_Matrix_2),]==0)
Comm_Matrix_3<-Comm_Matrix_2[,- which(Comm_Matrix_2[nrow(Comm_Matrix_2),]==0)]
Comm_Matrix_3<-Comm_Matrix_3[-nrow(Comm_Matrix_3),] #excluding the last row (sums)
ordination_2<-metaMDS(Comm_Matrix_3)
library("RColorBrewer")
plot(ordination_2, display = c("sites", "species"), choices = c(1, 2),
    type = "n", shrink = FALSE)
cols<-c(rep("#B15928",18),rep("#1F78B4",18))
transects<-rep(1:18,2)
text(ordination_2, display = "sites", labels =transects,cex=0.7, col=cols)

grouping<-c(rep(1,18),rep(2,18))
colshull<-"#B15928"
ordihull(ordination_2, grouping, col=colshull,show.groups=1)
colshull<-"#1F78B4"
ordihull(ordination_2, grouping, col=colshull,show.groups=2)

#comparing ground vs. canopy
Dissimilarity_Matrix <- vegdist(Comm_Matrix_3)
grouping<-Comm_Matrix_3
grouping[,]<-"Ground"
grouping[16:nrow(grouping),]<-"Canopy"
grouping[,1:ncol(grouping)]<-as.factor(grouping[,1:ncol(grouping)])
Transect.ano <- anosim(Dissimilarity_Matrix,grouping=grouping)
summary(Transect.ano) #p=0.001; R =0.3721
plot(Transect.ano)

# indicating the species that make the groups different:
library(labdsv)
IS <- indval(Comm_Matrix_3,grouping)
summary(IS)
vectorWithColumnsToDelete #identify the species that were deleted to exclude from the Allspecies vector
Allspecies[c(42,59,71)]
Allspecies_1<-Allspecies[-c(42,59,71)]
Allspecies_1[sort(c(11,29,10,25,3,5,26,76,56,45,8,70,19,4,18,68,71,53,69))] #these numbers come from the summary (IS)

#"Ananthacorus_angustifolius"   "Anetium_citrifolium"          "Anthurium_acutangulum"
#"Anthurium_clavigerum"         "Anthurium_friedrichsthalii"   "Anthurium_hacumense"
#"Campyloneurum_aphanophlebium" "Campyloneurum_phyllitidis"    "Dichaea_panamensis"
#"Dicranoglossum_panamense"     "Elaphoglossum_sporadolepis"   "Niphidium_crassifolium"
#"Polystachya_foliosa"          "Scaphyglottis_longicaulis"    "Trichomanes_angustifrons"
#"Trichomanes_nummularium"      "Trichomanes_ovale"            "Trichomanes_punctatum"
#"Vriesea_gladioliflora"

#comparing dissimilarity between ground-canopy actual vs. random pairs:
#Herberich Tests:
library(multcomp)
library(multcompView)
library(sandwich)
library(plyr)

numberofpairs<-18
MatrixPairs<-matrix(0,nrow=numberofpairs, ncol=2)
Dissimilarity_Matrix <- vegdist(Comm_Matrix_3)
Dissimilarity_Matrix <- as.matrix(Dissimilarity_Matrix)
for(i in 1:numberofpairs){
   MatrixPairs[i,1]<-Dissimilarity_Matrix[i+18,i]
   vectorRandompair<-floor(runif(numberofpairs,min=19, max=36))
   for(j in 1:length(vectorRandompair)){
      if(vectorRandompair[j]==i+18) vectorRandompair[j]<- floor(runif(1,min=19, max=36))
      if(vectorRandompair[j]==i+18) vectorRandompair[j]<- floor(runif(1,min=19, max=36))
      if(vectorRandompair[j]==i+18) vectorRandompair[j]<- floor(runif(1,min=19, max=36))
   }
   vectorRandomdissimilarity<-vectorRandompair
   for(j in 1:length(vectorRandompair)){
      vectorRandomdissimilarity[j]<-(Dissimilarity_Matrix[vectorRandompair[j],i])
   }
   MatrixPairs[i,1]<-Dissimilarity_Matrix[i+18,i]
   MatrixPairs[i,2]<-mean(vectorRandomdissimilarity)
}
MatrixPairsforTest<-matrix(0,nrow=numberofpairs*2, ncol=2)
colnames(MatrixPairsforTest)<- c("Pair","Dissimilarity")
MatrixPairsforTest[,1]<-c(rep("Actual",numberofpairs),rep("Random",numberofpairs))
MatrixPairsforTest[,2]<-c(MatrixPairs[,1],MatrixPairs[,2])
MatrixPairsforTest<-as.data.frame(MatrixPairsforTest)


Histdata<-cbind (as.numeric(as.character(MatrixPairsforTest$Dissimilarity)),as.character(MatrixPairsforTest$Pair))
colnames(Histdata)<-c("Dissimilarity","Pair")
Histdata2<-as.data.frame(Histdata)
Histdata2[,1]<-as.numeric(as.character(Histdata2[,1]))
aov = aov(Histdata2[,1]~Pair, data=Histdata2)
Heteroaov<- glht(aov,mcp(Pair="Tukey") , vcov=vcovHC)
summary(Heteroaov)  #not significant


##
# restricting to branches <= 10 cm:
Epiphytes_0<-Epiphytes[which(Epiphytes[,1]=="Panamanian"),]
Epiphytes_1<-Epiphytes_0[-which((Epiphytes_0[,2])<67),] #the first 6 transects do not have canopy data
Epiphytes_1<-Epiphytes_1[-which(is.na(Epiphytes_0[,4])),] #excluding epiphytes not attached to branches
summary(Epiphytes_1)
summary(Canopy_Epis)
Canopy_Epis_0<-Canopy_Epis[which(Canopy_Epis[,7]<6),]
Allspecies<-c(levels(as.factor(as.character(Canopy_Epis_0$SpeciesCode))),levels(as.factor(as.character(Epiphytes_1$Species))))
Allspecies<-unique(Allspecies)

Ground_Comm_Matrix<-matrix(0,nrow=length(levels(as.factor(as.character(Epiphytes_1$Transect_ID))))+1,
                          ncol=length(Allspecies)+1)
for (i in 1:length(levels(as.factor(as.character(Epiphytes_1$Transect_ID))))){
   Epiphytes_2<-Epiphytes_1[which(Epiphytes_1[,2]==levels(as.factor(as.character(Epiphytes_1$Transect_ID)))[i]),]
   for (j in 1:length(Allspecies)){ #loop over each species
       Epiphytes_3<-Epiphytes_2[which(Epiphytes_2[,6]==Allspecies[j]),]
       if(nrow(Epiphytes_3)>0)Ground_Comm_Matrix[i,j]<- sum(Epiphytes_3[,8])
       if(i==length(levels(as.factor(as.character(Epiphytes_1$Transect_ID))))) Ground_Comm_Matrix[nrow(Ground_Comm_Matrix),j]<- sum(Ground_Comm_Matrix[,j])
   }
   Ground_Comm_Matrix[i,ncol(Ground_Comm_Matrix)]<- sum(Ground_Comm_Matrix[i,])

}

Canopy_Comm_Matrix<-matrix(0,nrow=length(levels(as.factor(as.character(Epiphytes_1$Transect_ID))))+1,
                          ncol=length(Allspecies)+1)
for (i in 1:length(levels(as.factor(as.character(Epiphytes_1$Transect_ID))))){
   Canopy_Epis_2<-Canopy_Epis_0[which(Canopy_Epis_0[,6]==levels(as.factor(as.character(Epiphytes_1$Transect_ID)))[i]),]
   for (j in 1:length(Allspecies)){
       Canopy_Epis_3<-Canopy_Epis_2[which(Canopy_Epis_2[,3]==Allspecies[j]),]
       if(nrow(Canopy_Epis_3)>0)Canopy_Comm_Matrix[i,j]<- nrow(Canopy_Epis_3)
       if(i==length(levels(as.factor(as.character(Epiphytes_1$Transect_ID))))) Canopy_Comm_Matrix[nrow(Canopy_Comm_Matrix),j]<- sum(Canopy_Comm_Matrix[,j])

   }
   Canopy_Comm_Matrix[i,ncol(Canopy_Comm_Matrix)]<- sum(Canopy_Comm_Matrix[i,])
}

library(vegan)

#selecting the transects with at least 2 species on the ground
which(Ground_Comm_Matrix[1:(nrow(Canopy_Comm_Matrix)-1),ncol(Canopy_Comm_Matrix)]<2) #10 14 17 21 22
Ground_Comm_Matrix_1<-Ground_Comm_Matrix[-c(10,14,17,21,22),] #10 14 17 21 22
nrow(Ground_Comm_Matrix_1)  #17 transects with at least 2 species on the ground
Canopy_Comm_Matrix_1<-Canopy_Comm_Matrix[-c(10,14,17,21,22),]

Ground_Comm_Matrix_2<-Ground_Comm_Matrix_1[-nrow(Ground_Comm_Matrix_1),-ncol(Ground_Comm_Matrix_1)]  # excluding also the last column and row with the sums
Canopy_Comm_Matrix_2<-Canopy_Comm_Matrix_1[-nrow(Canopy_Comm_Matrix_1),-ncol(Canopy_Comm_Matrix_1)]

#deleting species not present in any transect
Comm_Matrix_2<-rbind(Ground_Comm_Matrix_2,Canopy_Comm_Matrix_2)
Comm_Matrix_2<-rbind(Comm_Matrix_2,colSums (Comm_Matrix_2))
vectorWithColumnsToDelete<- which(Comm_Matrix_2[nrow(Comm_Matrix_2),]==0)
Comm_Matrix_3<-Comm_Matrix_2[,- which(Comm_Matrix_2[nrow(Comm_Matrix_2),]==0)]
Comm_Matrix_3<-Comm_Matrix_3[-nrow(Comm_Matrix_3),]
ordination_2<-metaMDS(Comm_Matrix_3)
library("RColorBrewer")
plot(ordination_2, display = c("sites", "species"), choices = c(1, 2),
    type = "n", shrink = FALSE)
cols<-c(rep("#B15928",17),rep("#1F78B4",17))
transects<-rep(1:17,2)
text(ordination_2, display = "sites", labels =transects,cex=0.7, col=cols)

grouping<-c(rep(1,17),rep(2,17))
colshull<-"#B15928"
ordihull(ordination_2, grouping, col=colshull,show.groups=1)
colshull<-"#1F78B4"
ordihull(ordination_2, grouping, col=colshull,show.groups=2)

#comparing plots
Dissimilarity_Matrix <- vegdist(Comm_Matrix_3)
grouping<-Comm_Matrix_3
grouping[,]<-"Ground"
grouping[16:nrow(grouping),]<-"Canopy"
grouping[,1:ncol(grouping)]<-as.factor(grouping[,1:ncol(grouping)])
Transect.ano <- anosim(Dissimilarity_Matrix,grouping=grouping)
summary(Transect.ano)  #p=0.001; R= 0.2892
plot(Transect.ano )

# indicating the species that make the groups different for transect with >1 spp:
library(labdsv)
IS <- indval(Comm_Matrix_3,grouping)
summary(IS)
vectorWithColumnsToDelete #identify the species that were deleted to exclude from the Allspecies vector
Allspecies[c(34,40,58)]
Allspecies_1<-Allspecies[-c(34,40,58)]
Allspecies_1[sort(c(5,23,57,7,36,60,4,15,42))] #these numbers come from the summary (IS)

#"Anetium_citrifolium"          "Anthurium_acutangulum"        "Anthurium_clavigerum"
#"Campyloneurum_aphanophlebium" "Dicranoglossum_panamense"     "Niphidium_crassifolium"
#"Polystachya_foliosa"          "Trichomanes_ovale"            "Vriesea_gladioliflora"


#comparing dissimilarity between ground-canopy actual vs. random pairs:
#Herberich Tests:
library(multcomp)
library(multcompView)
library(sandwich)
library(plyr)


numberofpairs<-17
MatrixPairs<-matrix(0,nrow=numberofpairs, ncol=2)
Dissimilarity_Matrix <- vegdist(Comm_Matrix_3)
Dissimilarity_Matrix <- as.matrix(Dissimilarity_Matrix)
for(i in 1:numberofpairs){
   MatrixPairs[i,1]<-Dissimilarity_Matrix[i+17,i]
   vectorRandompair<-floor(runif(numberofpairs,min=18, max=34))
   for(j in 1:length(vectorRandompair)){
      if(vectorRandompair[j]==i+18) vectorRandompair[j]<- floor(runif(1,min=18, max=34))
      if(vectorRandompair[j]==i+18) vectorRandompair[j]<- floor(runif(1,min=18, max=34))
      if(vectorRandompair[j]==i+18) vectorRandompair[j]<- floor(runif(1,min=18, max=34))
   }
   vectorRandomdissimilarity<-vectorRandompair
   for(j in 1:length(vectorRandompair)){
      vectorRandomdissimilarity[j]<-(Dissimilarity_Matrix[vectorRandompair[j],i])
   }
   MatrixPairs[i,1]<-Dissimilarity_Matrix[i+17,i]
   MatrixPairs[i,2]<-mean(vectorRandomdissimilarity)
}
MatrixPairsforTest<-matrix(0,nrow=numberofpairs*2, ncol=2)
colnames(MatrixPairsforTest)<- c("Pair","Dissimilarity")
MatrixPairsforTest[,1]<-c(rep("Actual",numberofpairs),rep("Random",numberofpairs))
MatrixPairsforTest[,2]<-c(MatrixPairs[,1],MatrixPairs[,2])
MatrixPairsforTest<-as.data.frame(MatrixPairsforTest)


Histdata<-cbind (as.numeric(as.character(MatrixPairsforTest$Dissimilarity)),as.character(MatrixPairsforTest$Pair))
colnames(Histdata)<-c("Dissimilarity","Pair")
Histdata2<-as.data.frame(Histdata)
Histdata2[,1]<-as.numeric(as.character(Histdata2[,1]))
aov = aov(Histdata2[,1]~Pair, data=Histdata2)
Heteroaov<- glht(aov,mcp(Pair="Tukey") , vcov=vcovHC)
summary(Heteroaov) #no difference
